# Supplementary material for: Temperature-dependent carrier state mediated by H-NS promotes the long-term coexistence of Y. pestis and a phage in soil
Source: PLoS Pathog. 2023 Jun 22;19(6):e1011470. doi: 10.1371/journal.ppat.1011470 (PMC10321612; doi:10.1371/journal.ppat.1011470)
Supplement: S3 Table — (XLSX) [file ppat.1011470.s003.xlsx]

## Sheet: Sheet1
id	baseMean	baseMean_t21	baseMean_t37	foldChange(t37/t21)(t37/t21)	log2FoldChange	pval	padj	Chromosome	Start Site	End Site	Direction	Length	Name	GO	KO	eggNOG	eggNOG Class	Description	Swissprot
peg.1832	41858.7	57.2323	83660.2	1461.76	10.5135	6.89974e-77	3.05037e-73	gi|999999111|ref|Chr1.1|	1957954	1958097	-	143	peg.1832	-	-	-	-	hypothetical protein YPK_2200 [Yersinia pseudotuberculosis YPIII]	-
peg.4420	38694.2	83.5535	77304.9	925.214	9.85364	2.15641e-46	4.76674e-43	gi|999999111|ref|Plas1.1|	78501	79277	-	776	peg.4420	GO:0071555;GO:0004527;GO:0030288;GO:0061077;GO:0005515;GO:0004519;GO:0090305;GO:0043711	-	proNOG37843	O	putative F1 chaperone protein [Yersinia pestis CO92]	sp|P26926|CAF1M_YERPE Chaperone protein caf1M OS=Yersinia pestis GN=caf1M PE=1 SV=2
peg.4628	4587.64	134.552	9040.73	67.1915	6.07021	1.52204e-44	2.24297e-41	gi|999999111|ref|Plas3.1|	49454	50002	-	548	peg.4628	GO:0005576;GO:0005515;GO:0009405	-	-	-	Yop targeting protein [Yersinia pestis CO92]	sp|P27474|YOPQ_YEREN Protein YopQ OS=Yersinia enterocolitica GN=yopQ PE=4 SV=1
peg.672	2959.8	106.579	5813.01	54.5418	5.76929	4.85976e-41	5.37125e-38	gi|999999111|ref|Chr1.1|	751572	751955	-	383	peg.672	GO:0022900;GO:0005506;GO:0042597;GO:0020037;GO:0009055	K15536	proNOG38250	C	cytochrome B562 [Yersinia pestis biovar Microtus str. 91001]	sp|Q9X6B1|C5621_YERPE Probable soluble cytochrome b562 1 OS=Yersinia pestis GN=cybC1 PE=3 SV=1
peg.4421	4689.11	110.225	9268	84.0822	6.39373	3.29289e-39	2.91157e-36	gi|999999111|ref|Plas1.1|	79605	80510	+	905	peg.4421	GO:0019243;GO:0003700;GO:0090305;GO:0004519;GO:0043565;GO:0019172;GO:0004527;GO:0006355;GO:0019249	-	proNOG79212	K	putative F1 operon positive regulatory protein [Yersinia pestis CO92]	sp|P26950|CAF1R_YERPE F1 operon positive regulatory protein OS=Yersinia pestis GN=caf1R PE=4 SV=2
peg.1271	84467.6	164105	4830.45	0.0294352	-5.08631	8.29697e-34	6.11349e-31	gi|999999111|ref|Chr1.1|	1393038	1394120	-	1082	peg.1271	GO:0015288;GO:0046930;GO:0009279;GO:0006811;GO:0055085	K09476	proNOG04149	M	outer membrane porin C protein [Yersinia pestis Nepal516]	sp|O33980|OMPF_SERMA Outer membrane protein F OS=Serratia marcescens GN=ompF PE=3 SV=1
peg.4575	85258.4	5572.23	164945	29.6012	4.88758	4.42555e-31	2.79505e-28	gi|999999111|ref|Plas3.1|	14714	16120	-	1406	peg.4575	GO:0009405;GO:0035335;GO:0005576;GO:0004725	-	proNOG64603;proNOG53388	T	putative secreted protein-tyrosine phosphatase [Yersinia pestis CO92]	sp|P08538|YOPH_YERPS Tyrosine-protein phosphatase YopH OS=Yersinia pseudotuberculosis serotype I (strain IP32953) GN=yopH PE=1 SV=3
peg.1833	12590.9	1033.86	24147.9	23.357	4.54578	4.14308e-30	2.28957e-27	gi|999999111|ref|Chr1.1|	1958143	1959093	-	950	peg.1833	-	-	proNOG57943	L	hypothetical protein y2316 [Yersinia pestis KIM10+]	-
peg.4417	1511.89	38.0158	2985.76	78.5401	6.29536	4.57211e-29	2.24592e-26	gi|999999111|ref|Plas1.1|	74928	75062	-	134	peg.4417	GO:0016021	-	-	-	putative membrane protein [Yersinia pestis]	-
peg.4419	333558	1653.13	665463	402.548	8.65302	6.75902e-28	2.98816e-25	gi|999999111|ref|Plas1.1|	75975	78476	-	2501	peg.4419	GO:0004527;GO:0009279;GO:0055085;GO:0009297;GO:0015473;GO:0004519;GO:0090305;GO:0016021	K07347	proNOG09393	NU	putative F1 capsule anchoring protein [Yersinia pestis CO92]	sp|P26949|CAF1A_YERPE F1 capsule-anchoring protein OS=Yersinia pestis GN=caf1A PE=1 SV=2
peg.1835	3315.37	375.949	6254.79	16.6373	4.05635	7.88171e-25	3.16773e-22	gi|999999111|ref|Chr1.1|	1960018	1960923	-	905	peg.1835	-	-	-	-	hypothetical protein y2313 [Yersinia pestis KIM10+]	-
peg.2392	9317.22	17337.3	1297.1	0.0748156	-3.74052	3.6431e-22	1.34218e-19	gi|999999111|ref|Chr1.1|	2516540	2517064	-	524	peg.2392	GO:0016021;GO:0009279	K11934	proNOG25387	M	outer membrane protein X [Yersinia pseudotuberculosis IP 32953]	sp|P0A919|OMPX_ECO57 Outer membrane protein X OS=Escherichia coli O157:H7 GN=ompX PE=3 SV=1
peg.4651	13876.4	1971.2	25781.6	13.0791	3.70919	9.90131e-22	3.36721e-19	gi|999999111|ref|Plas3.1|	64999	65880	-	881	peg.4651	GO:0009405;GO:0009279;GO:0009986;GO:0030254;GO:0050709	K04058	proNOG95236	U	secretion control protein [Yersinia pestis CO92]	sp|P68640|YOPN_YERPE Outer membrane protein YopN OS=Yersinia pestis GN=yopN PE=1 SV=2
peg.2955	1219.78	2264.01	175.557	0.0775428	-3.68886	4.21112e-20	1.32981e-17	gi|999999111|ref|Chr1.1|	3082055	3082345	-	290	peg.2955	GO:0016021	-	-	-	hypothetical protein y2948 [Yersinia pestis KIM10+]	-
peg.4028	15091.9	27248.9	2934.91	0.107708	-3.21481	1.57856e-18	4.65254e-16	gi|999999111|ref|Chr1.1|	4247035	4247664	-	629	peg.4028	GO:0006412;GO:0019843;GO:0005840;GO:0003735	K02906	proNOG06274	J	50S ribosomal protein L3 [Yersinia pestis KIM10+]	sp|A7FNN5|RL3_YERP3 50S ribosomal protein L3 OS=Yersinia pseudotuberculosis serotype O:1b (strain IP 31758) GN=rplC PE=3 SV=1
peg.490	3992.24	736.689	7247.79	9.83832	3.29841	1.26679e-17	3.50031e-15	gi|999999111|ref|Chr1.1|	552149	553513	+	1364	peg.490	GO:0005215;GO:0055085;GO:0016021	-	proNOG79548	G	metabolite transport protein, permease [Yersinia pestis KIM10+]	sp|P40862|PROP_SALTY Proline/betaine transporter OS=Salmonella typhimurium (strain LT2 / SGSC1412 / ATCC 700720) GN=proP PE=3 SV=2
peg.489	3266.25	495.747	6036.75	12.1771	3.6061	5.3449e-17	1.38999e-14	gi|999999111|ref|Chr1.1|	551597	551995	+	398	peg.489	GO:0047575;GO:0055114;GO:0051920;GO:0098869	K01607	proNOG55118	Q	carboxymuconolactone decarboxylase family protein [Yersinia pestis Angola]	sp|P20370|DC4C_ACIAD 4-carboxymuconolactone decarboxylase OS=Acinetobacter sp. (strain ADP1) GN=pcaC PE=4 SV=2
peg.4029	11266.8	20707	1826.47	0.0882051	-3.50299	6.99278e-17	1.7175e-14	gi|999999111|ref|Chr1.1|	4247697	4248008	-	311	peg.4029	GO:0015935;GO:0000049;GO:0003735;GO:0016021;GO:0005739;GO:0047961;GO:0006412;GO:0016829	K02946	proNOG42798;COG0051	J	ribosomal protein S10 [Haemophilus influenzae]	sp|A3N357|RS10_ACTP2 30S ribosomal protein S10 OS=Actinobacillus pleuropneumoniae serotype 5b (strain L20) GN=rpsJ PE=3 SV=1
peg.673	81673.7	2286.48	161061	70.4406	6.13834	1.27264e-16	2.96123e-14	gi|999999111|ref|Chr1.1|	752032	754245	-	2213	peg.673	GO:0005829;GO:0046872;GO:0070301;GO:0005576;GO:0042597;GO:0004096;GO:0042744;GO:0098869;GO:0055114;GO:0020037	K03782	proNOG00141	P	catalase [Yersinia pseudotuberculosis IP 32953]	sp|Q1C435|KATG_YERPA Catalase-peroxidase OS=Yersinia pestis bv. Antiqua (strain Antiqua) GN=katG PE=3 SV=1
peg.3753	9446.4	16879.7	2013.12	0.119263	-3.06779	1.40489e-16	3.0391e-14	gi|999999111|ref|Chr1.1|	3967026	3967289	+	263	peg.3753	GO:0006412;GO:0019843;GO:0005840;GO:0003735	K02968	proNOG52763;proNOG105220	J	30S ribosomal protein S20 [Yersinia pestis KIM10+]	sp|A7FMD9|RS20_YERP3 30S ribosomal protein S20 OS=Yersinia pseudotuberculosis serotype O:1b (strain IP 31758) GN=rpsT PE=3 SV=1
peg.4331	3317.02	6165.02	469.022	0.0760779	-3.71638	1.44359e-16	3.0391e-14	gi|999999111|ref|Chr1.1|	4552836	4552976	-	140	peg.4331	GO:0006412;GO:0003735;GO:0005840	K02914	proNOG106525;COG0230	J	50S ribosomal protein L34 [Yersinia pestis KIM10+]	sp|A4WGH5|RL34_ENT38 50S ribosomal protein L34 OS=Enterobacter sp. (strain 638) GN=rpmH PE=3 SV=1
peg.3801	13796.2	26157.3	1435.19	0.0548677	-4.1879	2.28986e-16	4.60157e-14	gi|999999111|ref|Chr1.1|	4017981	4018595	-	614	peg.3801	-	K04065	proNOG12359	R	periplasmic protein [Yersinia pestis KIM10+]	sp|P0AFH9|OSMY_ECOL6 Osmotically-inducible protein Y OS=Escherichia coli O6:H1 (strain CFT073 / ATCC 700928 / UPEC) GN=osmY PE=3 SV=1
peg.4302	14764.4	26343	3185.69	0.120931	-3.04774	3.16202e-16	6.07795e-14	gi|999999111|ref|Chr1.1|	4523543	4524367	+	824	peg.4302	GO:0005886;GO:0046933;GO:0045263;GO:0042777;GO:0016021	K02108	proNOG02487;proNOG101700	C	ATP synthase F0F1 subunit A [Yersinia pestis KIM10+]	sp|A7FPE6|ATP6_YERP3 ATP synthase subunit a OS=Yersinia pseudotuberculosis serotype O:1b (strain IP 31758) GN=atpB PE=3 SV=1
peg.375	13242.9	23423.4	3062.5	0.130745	-2.93517	1.57927e-15	2.84035e-13	gi|999999111|ref|Chr1.1|	412933	413430	+	497	peg.375	GO:0003735;GO:0005840;GO:0070180;GO:0006412;GO:0042254	K02864	proNOG24702	J	50S ribosomal protein L10 [Yersinia pestis KIM10+]	sp|A7FNI5|RL10_YERP3 50S ribosomal protein L10 OS=Yersinia pseudotuberculosis serotype O:1b (strain IP 31758) GN=rplJ PE=3 SV=1
peg.3278	12144.2	21385.9	2902.52	0.135721	-2.88128	1.60617e-15	2.84035e-13	gi|999999111|ref|Chr1.1|	3447629	3448783	-	1154	peg.3278	GO:0006556;GO:0005524;GO:0000287;GO:0004478;GO:0006730;GO:0005829	K00789	proNOG00658	H	S-adenosylmethionine synthetase [Yersinia pestis KIM10+]	sp|A7FEZ7|METK_YERP3 S-adenosylmethionine synthase OS=Yersinia pseudotuberculosis serotype O:1b (strain IP 31758) GN=metK PE=3 SV=1
peg.3950	64.5792	123.096	6.06225	0.0492481	-4.34379	3.08072e-15	5.23841e-13	gi|999999111|ref|Chr1.1|	4184396	4184512	+	116	peg.3950	GO:0055072;GO:0006811	-	-	-	hemin uptake protein hemp [Yersinia pestis biovar Microtus str. 91001]	sp|P31516|HEMP_YEREN Hemin uptake protein HemP OS=Yersinia enterocolitica GN=hemP PE=4 SV=1
peg.2785	8674.71	15244.3	2105.15	0.138095	-2.85627	1.56703e-14	2.56586e-12	gi|999999111|ref|Chr1.1|	2904875	2906452	-	1577	peg.2785	GO:0005524;GO:0016462;GO:0006541;GO:0005829;GO:0003921;GO:0006177;GO:0003922	K01951	proNOG00521	F	GMP synthase [Yersinia pestis KIM10+]	sp|Q1C5J6|GUAA_YERPA GMP synthase [glutamine-hydrolyzing] OS=Yersinia pestis bv. Antiqua (strain Antiqua) GN=guaA PE=3 SV=1
peg.703	19543.7	34192.7	4894.79	0.143153	-2.80437	1.76419e-14	2.78554e-12	gi|999999111|ref|Chr1.1|	785032	785772	+	740	peg.703	GO:0008685;GO:0030488;GO:0052906;GO:0005737	K00554	proNOG00575	J	tRNA (guanine-N(1)-)-methyltransferase [Yersinia pseudotuberculosis IP 32953]	sp|A7FLQ5|TRMD_YERP3 tRNA (guanine-N(1)-)-methyltransferase OS=Yersinia pseudotuberculosis serotype O:1b (strain IP 31758) GN=trmD PE=3 SV=1
peg.3550	1668.09	2936.55	399.623	0.136086	-2.87741	1.9911e-14	3.0354e-12	gi|999999111|ref|Chr1.1|	3746302	3746886	+	584	peg.3550	-	K03923	proNOG10981	R	modulator of drug activity B [Yersinia pestis KIM10+]	sp|P0AEY7|MDAB_ECO57 Modulator of drug activity B OS=Escherichia coli O157:H7 GN=mdaB PE=1 SV=1
peg.745	3816.32	6631.08	1001.55	0.151039	-2.727	5.94589e-14	8.76226e-12	gi|999999111|ref|Chr1.1|	823646	823957	+	311	peg.745	GO:0006412;GO:0019843;GO:0022625;GO:0003735	K02888	proNOG51756	J	50S ribosomal protein L21 [Yersinia pseudotuberculosis IP 32953]	sp|A7FMT8|RL21_YERP3 50S ribosomal protein L21 OS=Yersinia pseudotuberculosis serotype O:1b (strain IP 31758) GN=rplU PE=3 SV=1
peg.4304	17232.7	29820.3	4645.14	0.155771	-2.6825	2.31883e-13	3.30695e-11	gi|999999111|ref|Chr1.1|	4524718	4525188	+	470	peg.4304	GO:0016021;GO:0046933;GO:0005886;GO:0045263;GO:0042777	K02109	proNOG43068	C	ATP synthase F0F1 subunit B [Yersinia pestis KIM10+]	sp|A7FPE4|ATPF_YERP3 ATP synthase subunit b OS=Yersinia pseudotuberculosis serotype O:1b (strain IP 31758) GN=atpF PE=3 SV=1
peg.357	34871.3	9142.85	60599.7	6.6281	2.7286	2.6064e-13	3.58204e-11	gi|999999111|ref|Chr1.1|	388837	391026	-	2189	peg.357	GO:0008692;GO:0003857;GO:0004165;GO:0036125;GO:0004300;GO:0006635	K01825	proNOG00862	I	multifunctional fatty acid oxidation complex subunit alpha [Yersinia pestis KIM10+]	sp|Q1C2C4|FADB_YERPA Fatty acid oxidation complex subunit alpha OS=Yersinia pestis bv. Antiqua (strain Antiqua) GN=fadB PE=3 SV=1
peg.4007	4443.01	7935.32	950.699	0.119806	-3.06123	2.67377e-13	3.58204e-11	gi|999999111|ref|Chr1.1|	4237335	4237451	-	116	peg.4007	GO:0005840;GO:0003735;GO:0006412	K02919	proNOG70939	J	50S ribosomal protein L36 [Yersinia pestis biovar Microtus str. 91001]	sp|Q6CZZ1|RL361_ERWCT 50S ribosomal protein L36 1 OS=Erwinia carotovora subsp. atroseptica (strain SCRI 1043 / ATCC BAA-672) GN=rpmJ1 PE=3 SV=1
peg.4194	1095.35	1902.41	288.287	0.151538	-2.72225	3.12055e-13	4.05763e-11	gi|999999111|ref|Chr1.1|	4407684	4407920	-	236	peg.4194	GO:0006412;GO:0022625;GO:0003735	K02902	proNOG52107	J	50S ribosomal protein L28 [Yersinia pestis biovar Microtus str. 91001]	sp|A7FCT5|RL28_YERP3 50S ribosomal protein L28 OS=Yersinia pseudotuberculosis serotype O:1b (strain IP 31758) GN=rpmB PE=3 SV=1
peg.2868	374.872	665.423	84.3222	0.12672	-2.98029	3.81178e-13	4.81482e-11	gi|999999111|ref|Chr1.1|	2993630	2993746	-	116	peg.2868	-	-	-	-	hypothetical protein YpsIP31758_2654 [Yersinia pseudotuberculosis IP 31758]	-
peg.671	4049.77	232.965	7866.58	33.7673	5.07755	4.91711e-13	6.03849e-11	gi|999999111|ref|Chr1.1|	750894	751424	-	530	peg.671	GO:0016021;GO:0022904;GO:0046872;GO:0005886;GO:0009055	K12262	proNOG01480	C	cytochrome b561 [Yersinia pestis Antiqua]	sp|Q9X6B2|C561_YERPE Probable cytochrome b561 OS=Yersinia pestis GN=cybB PE=3 SV=1
peg.4130	2405.56	4162.44	648.684	0.155842	-2.68184	5.21046e-13	6.22579e-11	gi|999999111|ref|Chr1.1|	4349456	4349671	-	215	peg.4130	GO:0005840;GO:0003735;GO:0019843;GO:0046872;GO:0006412	K02909	proNOG104964	J	50S ribosomal protein L31 [Yersinia pestis biovar Microtus str. 91001]	sp|A7FCZ0|RL31_YERP3 50S ribosomal protein L31 OS=Yersinia pseudotuberculosis serotype O:1b (strain IP 31758) GN=rpmE PE=3 SV=1
peg.4003	37541.5	64652.4	10430.6	0.161334	-2.63188	7.78186e-13	8.99498e-11	gi|999999111|ref|Chr1.1|	4234759	4235748	-	989	peg.4003	GO:0006351;GO:0046983;GO:0003899;GO:0003677	K03040	proNOG00542	K	DNA-directed RNA polymerase subunit alpha [Yersinia pestis KIM10+]	sp|A7FNL0|RPOA_YERP3 DNA-directed RNA polymerase subunit alpha OS=Yersinia pseudotuberculosis serotype O:1b (strain IP 31758) GN=rpoA PE=3 SV=1
peg.4025	14941.2	26867.8	3014.58	0.112201	-3.15585	7.93495e-13	8.99498e-11	gi|999999111|ref|Chr1.1|	4245273	4246097	-	824	peg.4025	GO:0016740;GO:0019843;GO:0002181;GO:0022625;GO:0003735	K02886	proNOG00729	J	50S ribosomal protein L2 [Yersinia pestis KIM10+]	sp|A7FNN2|RL2_YERP3 50S ribosomal protein L2 OS=Yersinia pseudotuberculosis serotype O:1b (strain IP 31758) GN=rplB PE=3 SV=1
peg.1513	9944.36	16998.6	2890.07	0.170018	-2.55624	8.97024e-13	9.77397e-11	gi|999999111|ref|Chr1.1|	1655480	1656850	-	1370	peg.1513	GO:0004018;GO:0006189;GO:0051262;GO:0044208;GO:0070626	K01756	proNOG00859	F	adenylosuccinate lyase [Yersinia pestis Antiqua]	sp|P0AB90|PUR8_ECOL6 Adenylosuccinate lyase OS=Escherichia coli O6:H1 (strain CFT073 / ATCC 700928 / UPEC) GN=purB PE=3 SV=1
peg.3946	3056.48	5290.3	822.655	0.155503	-2.68499	9.0643e-13	9.77397e-11	gi|999999111|ref|Chr1.1|	4181688	4183001	+	1313	peg.3946	GO:0046872;GO:0051539;GO:0051989;GO:0004109;GO:0055114;GO:0005737;GO:0006782	K02495	proNOG10097	H	coproporphyrinogen III oxidase [Yersinia pestis KIM10+]	sp|P73245|Y1917_SYNY3 Oxygen-independent coproporphyrinogen-III oxidase-like protein sll1917 OS=Synechocystis sp. (strain PCC 6803 / Kazusa) GN=sll1917 PE=3 SV=1
peg.1469	24027.9	41015	7040.83	0.171665	-2.54233	9.37996e-13	9.87353e-11	gi|999999111|ref|Chr1.1|	1613400	1613924	+	524	peg.1469	GO:0005840	K07040	proNOG01659	S	hypothetical protein y1752 [Yersinia pestis KIM10+]	sp|P0AB30|YCED_ECO57 Uncharacterized protein YceD OS=Escherichia coli O157:H7 GN=yceD PE=4 SV=1
peg.4002	3775.2	6460.62	1089.78	0.16868	-2.56764	1.0353e-12	1.06443e-10	gi|999999111|ref|Chr1.1|	4234329	4234718	-	389	peg.4002	GO:0022625;GO:0003735;GO:0006412	K02879	proNOG33207	J	50S ribosomal protein L17 [Yersinia pestis KIM10+]	sp|A7FNK9|RL17_YERP3 50S ribosomal protein L17 OS=Yersinia pseudotuberculosis serotype O:1b (strain IP 31758) GN=rplQ PE=3 SV=1
peg.4018	39848.7	68024	11673.3	0.171606	-2.54283	1.43923e-12	1.43035e-10	gi|999999111|ref|Chr1.1|	4242497	4242868	-	371	peg.4018	GO:0006412;GO:0003735;GO:0022625;GO:0070180	K02874	COG0093;proNOG32865	J	50S ribosomal protein L14 [Yersinia pestis KIM10+]	sp|A1JS23|RL14_YERE8 50S ribosomal protein L14 OS=Yersinia enterocolitica serotype O:8 / biotype 1B (strain 8081) GN=rplN PE=3 SV=1
peg.4650	338.222	55.1343	621.31	11.269	3.49429	1.4559e-12	1.43035e-10	gi|999999111|ref|Plas3.1|	64740	65018	-	278	peg.4650	-	-	proNOG87911;proNOG43752	SU	TyeA [Yersinia enterocolitica W22703]	sp|P69967|TYEA_YEREN Protein TyeA OS=Yersinia enterocolitica GN=tyeA PE=3 SV=1
peg.3814	871.665	1509.82	233.513	0.154663	-2.6928	2.26559e-12	2.17743e-10	gi|999999111|ref|Chr1.1|	4032285	4032518	-	233	peg.3814	GO:0005887	-	-	-	hypothetical protein y3761 [Yersinia pestis KIM10+]	-
peg.701	1096.8	1871.7	321.907	0.171987	-2.53963	2.75283e-12	2.58941e-10	gi|999999111|ref|Chr1.1|	784175	784423	+	248	peg.701	GO:0015935;GO:0003735;GO:0006412	K02959	proNOG52024	J	30S ribosomal protein S16 [Yersinia pestis KIM10+]	sp|A7FLQ7|RS16_YERP3 30S ribosomal protein S16 OS=Yersinia pseudotuberculosis serotype O:1b (strain IP 31758) GN=rpsP PE=3 SV=1
peg.373	6465.07	11009.2	1920.96	0.174487	-2.51881	3.66786e-12	3.37825e-10	gi|999999111|ref|Chr1.1|	411432	411860	+	428	peg.373	GO:0006412;GO:0022625;GO:0070180;GO:0000027;GO:0003735	K02867	proNOG24789	J	50S ribosomal protein L11 [Yersinia pestis KIM10+]	sp|A7FNI7|RL11_YERP3 50S ribosomal protein L11 OS=Yersinia pseudotuberculosis serotype O:1b (strain IP 31758) GN=rplK PE=3 SV=1
peg.4043	3867.94	6567.37	1168.5	0.177925	-2.49066	5.02148e-12	4.5306e-10	gi|999999111|ref|Chr1.1|	4258152	4258739	-	587	peg.4043	GO:0003755;GO:0061077;GO:0000413;GO:0042026;GO:0005528;GO:0046872;GO:0005737	K03775	proNOG43712	O	FKBP-type peptidylprolyl isomerase [Yersinia pestis KIM10+]	sp|Q7CFU4|SLYD_YERPE FKBP-type peptidyl-prolyl cis-trans isomerase SlyD OS=Yersinia pestis GN=slyD PE=1 SV=1
peg.4328	11195.4	18948.8	3441.96	0.181645	-2.46081	5.83879e-12	5.16266e-10	gi|999999111|ref|Chr1.1|	4550594	4552234	-	1640	peg.4328	GO:0051205;GO:0005886;GO:0015031;GO:0016021	K03217	proNOG02421	U	inner membrane protein translocase component YidC [Yersinia pestis KIM10+]	sp|Q8Z9U3|YIDC_YERPE Membrane protein insertase YidC OS=Yersinia pestis GN=yidC PE=3 SV=1
peg.4022	8890.25	15755.1	2025.45	0.128559	-2.9595	7.02527e-12	6.08994e-10	gi|999999111|ref|Chr1.1|	4243917	4244615	-	698	peg.4022	GO:0003729;GO:0003735;GO:0022627;GO:0019843;GO:0006412	K02982	proNOG01256	J	30S ribosomal protein S3 [Yersinia pestis KIM10+]	sp|A1JS29|RS3_YERE8 30S ribosomal protein S3 OS=Yersinia enterocolitica serotype O:8 / biotype 1B (strain 8081) GN=rpsC PE=3 SV=1
peg.4640	39000.3	4694.07	73306.5	15.6168	3.96503	7.55586e-12	6.42393e-10	gi|999999111|ref|Plas3.1|	57186	58106	-	920	peg.4640	-	-	proNOG67074	S	secreted effector protein [Yersinia pestis CO92]	sp|Q06131|YOPD_YERPS Protein YopD OS=Yersinia pseudotuberculosis serotype I (strain IP32953) GN=yopD PE=1 SV=2
peg.702	8845.28	15178.6	2511.98	0.165495	-2.59514	1.32399e-11	1.10441e-09	gi|999999111|ref|Chr1.1|	784445	784993	+	548	peg.702	GO:0042274;GO:0005840;GO:0006364;GO:0043022	K02860	proNOG08563	J	16S rRNA-processing protein RimM [Yersinia pestis Antiqua]	sp|Q1C410|RIMM_YERPA Ribosome maturation factor RimM OS=Yersinia pestis bv. Antiqua (strain Antiqua) GN=rimM PE=3 SV=1
peg.4237	23082.1	38894	7270.19	0.186923	-2.41948	1.91687e-11	1.56935e-09	gi|999999111|ref|Chr1.1|	4455751	4456179	-	428	peg.4237	GO:0003735;GO:0022625;GO:0006412;GO:0003729	K02871	proNOG33252	J	50S ribosomal protein L13 [Yersinia pseudotuberculosis IP 32953]	sp|A7FDX4|RL13_YERP3 50S ribosomal protein L13 OS=Yersinia pseudotuberculosis serotype O:1b (strain IP 31758) GN=rplM PE=3 SV=1
peg.4017	2171.31	3656.4	686.222	0.187677	-2.41368	1.98974e-11	1.59138e-09	gi|999999111|ref|Chr1.1|	4242172	4242486	-	314	peg.4017	GO:0022625;GO:0003735;GO:0006412;GO:0019843	K02895	proNOG53295	J	50S ribosomal protein L24 [Yersinia pestis KIM10+]	sp|A7FNM3|RL24_YERP3 50S ribosomal protein L24 OS=Yersinia pseudotuberculosis serotype O:1b (strain IP 31758) GN=rplX PE=3 SV=1
peg.4013	5426.61	9131.9	1721.32	0.188495	-2.4074	2.01577e-11	1.59138e-09	gi|999999111|ref|Chr1.1|	4240325	4240858	-	533	peg.4013	GO:0019843;GO:0002181;GO:0003735;GO:0022625	K02933	proNOG08152	J	50S ribosomal protein L6 [Yersinia pestis KIM10+]	sp|A7FNL9|RL6_YERP3 50S ribosomal protein L6 OS=Yersinia pseudotuberculosis serotype O:1b (strain IP 31758) GN=rplF PE=3 SV=1
peg.4308	16270.8	27513.5	5028.19	0.182754	-2.45203	2.29909e-11	1.7832e-09	gi|999999111|ref|Chr1.1|	4528373	4529755	+	1382	peg.4308	GO:0005524;GO:0042777;GO:0005886;GO:0046933;GO:0015991;GO:0045261	K02112	proNOG00672	C	ATP synthase F0F1 subunit beta [Yersinia pestis KIM10+]	sp|A7FPE0|ATPB_YERP3 ATP synthase subunit beta OS=Yersinia pseudotuberculosis serotype O:1b (strain IP 31758) GN=atpD PE=3 SV=1
peg.866	4670.45	1437.22	7903.68	5.49929	2.45925	3.37393e-11	2.57175e-09	gi|999999111|ref|Chr1.1|	959696	962143	-	2447	peg.866	GO:0009055;GO:0052890;GO:0055088;GO:0016021;GO:0005886;GO:0003995;GO:0050660;GO:0000062;GO:0033539	K06445	proNOG03042	I	acyl-CoA dehydrogenase [Yersinia pestis KIM10+]	sp|Q8ZBY6|FADE_YERPE Acyl-coenzyme A dehydrogenase OS=Yersinia pestis GN=fadE PE=3 SV=1
peg.4307	18703.6	31545	5862.24	0.185838	-2.42789	3.96965e-11	2.97454e-09	gi|999999111|ref|Chr1.1|	4527354	4528217	+	863	peg.4307	GO:0046961;GO:0042777;GO:0046933;GO:0005886;GO:0045261;GO:0005524	K02115	proNOG04256	C	ATP synthase F0F1 subunit gamma [Yersinia pestis KIM10+]	sp|A7FPE1|ATPG_YERP3 ATP synthase gamma chain OS=Yersinia pseudotuberculosis serotype O:1b (strain IP 31758) GN=atpG PE=3 SV=1
peg.4016	6817.01	11399.8	2234.23	0.195989	-2.35116	5.4453e-11	4.01228e-09	gi|999999111|ref|Chr1.1|	4241618	4242157	-	539	peg.4016	GO:0000049;GO:0006412;GO:0019843;GO:0003735;GO:0000027;GO:0022625	K02931	proNOG00969	J	50S ribosomal protein L5 [Yersinia pestis KIM10+]	sp|A7FNM2|RL5_YERP3 50S ribosomal protein L5 OS=Yersinia pseudotuberculosis serotype O:1b (strain IP 31758) GN=rplE PE=3 SV=1
peg.4306	21179	35435.7	6922.27	0.195347	-2.35589	8.1006e-11	5.87094e-09	gi|999999111|ref|Chr1.1|	4525751	4527292	+	1541	peg.4306	GO:0042777;GO:0046933;GO:0005886;GO:0046961;GO:0005524;GO:0015991;GO:0045261	K02111	proNOG04215	C	ATP synthase F0F1 subunit alpha [Yersinia pestis KIM10+]	sp|A7FPE2|ATPA_YERP3 ATP synthase subunit alpha OS=Yersinia pseudotuberculosis serotype O:1b (strain IP 31758) GN=atpA PE=3 SV=1
peg.1476	3704.27	6216.13	1192.41	0.191824	-2.38214	8.44779e-11	6.02382e-09	gi|999999111|ref|Chr1.1|	1618329	1619570	+	1241	peg.1476	GO:0033817;GO:0006633	K09458	proNOG00907	I	3-oxoacyl-ACP synthase [Yersinia pestis KIM10+]	sp|P0AAI7|FABF_ECO57 3-oxoacyl-[acyl-carrier-protein] synthase 2 OS=Escherichia coli O157:H7 GN=fabF PE=3 SV=2
peg.4174	1511.05	2543.59	478.515	0.188126	-2.41023	8.74368e-11	6.08084e-09	gi|999999111|ref|Chr1.1|	4389665	4390153	+	488	peg.4174	GO:0008757;GO:0002131;GO:0008175;GO:0003723;GO:0005737;GO:0002132	K03216	proNOG32878	J	methyltransferase [Yersinia pestis biovar Microtus str. 91001]	sp|Q74Y93|TRML_YERPE tRNA (cytidine(34)-2&apos;-O)-methyltransferase OS=Yersinia pestis GN=trmL PE=1 SV=1
peg.4330	343.76	580.382	107.139	0.1846	-2.43752	8.80285e-11	6.08084e-09	gi|999999111|ref|Chr1.1|	4552458	4552784	-	326	peg.4330	GO:0001682;GO:0000049;GO:0090502;GO:0004526	K03536	proNOG63183	J	ribonuclease P [Yersinia pestis KIM10+]	sp|A7FPB9|RNPA_YERP3 Ribonuclease P protein component OS=Yersinia pseudotuberculosis serotype O:1b (strain IP 31758) GN=rnpA PE=3 SV=1
peg.144	7168.09	11895	2441.13	0.205223	-2.28474	9.06734e-11	6.16719e-09	gi|999999111|ref|Chr1.1|	149595	151187	-	1592	peg.144	GO:0006817;GO:0016021;GO:0055085;GO:0005315	K16322	proNOG101404	P	phosphate ABC transporter permease [Yersinia pestis KIM10+]	sp|P0AFJ9|PITA_ECO57 Low-affinity inorganic phosphate transporter 1 OS=Escherichia coli O157:H7 GN=pitA PE=3 SV=1
peg.487	1935.78	411.583	3459.97	8.4065	3.0715	1.30127e-10	8.71653e-09	gi|999999111|ref|Chr1.1|	549655	550467	+	812	peg.487	-	-	proNOG29693	R	hypothetical protein y0220 [Yersinia pestis KIM10+]	sp|Q7X3T2|AHLL_ARTSP N-acyl homoserine lactonase OS=Arthrobacter sp. GN=ahlD PE=1 SV=1
peg.4015	862.291	1440.47	284.109	0.197233	-2.34203	1.44034e-10	9.50412e-09	gi|999999111|ref|Chr1.1|	4241299	4241604	-	305	peg.4015	GO:0019843;GO:0006412;GO:0003735;GO:0015935	K02954	proNOG54109	J	30S ribosomal protein S14 [Yersinia pestis KIM10+]	sp|A7FNM1|RS14_YERP3 30S ribosomal protein S14 OS=Yersinia pseudotuberculosis serotype O:1b (strain IP 31758) GN=rpsN PE=3 SV=1
peg.4305	4051.59	6758.1	1345.08	0.199032	-2.32893	1.54174e-10	1.00236e-08	gi|999999111|ref|Chr1.1|	4525203	4525736	+	533	peg.4305	GO:0042777;GO:0046933;GO:0005886;GO:0045261	K02113	proNOG04760	C	ATP synthase F0F1 subunit delta [Yersinia pestis KIM10+]	sp|A7FPE3|ATPD_YERP3 ATP synthase subunit delta OS=Yersinia pseudotuberculosis serotype O:1b (strain IP 31758) GN=atpH PE=3 SV=1
peg.4418	7714.28	61.2727	15367.3	250.802	7.9704	1.58161e-10	1.01338e-08	gi|999999111|ref|Plas1.1|	75382	75510	-	128	peg.4418	GO:0005515;GO:0090305;GO:0004519;GO:0005576;GO:0004527;GO:0042603	-	-	-	F1 capsule antigen [Yersinia pestis]	sp|P26948|CAF1_YERPE F1 capsule antigen OS=Yersinia pestis GN=caf1 PE=1 SV=1
peg.356	11385.6	3771.52	18999.6	5.03765	2.33275	1.95866e-10	1.23703e-08	gi|999999111|ref|Chr1.1|	387662	388825	-	1163	peg.356	GO:0003988;GO:0032259;GO:0008168;GO:0005737;GO:0006635	K00632	proNOG00283	I	3-ketoacyl-CoA thiolase [Yersinia pestis KIM10+]	sp|A7FDF1|FADA_YERP3 3-ketoacyl-CoA thiolase OS=Yersinia pseudotuberculosis serotype O:1b (strain IP 31758) GN=fadA PE=3 SV=1
peg.4396	479.807	157.576	802.038	5.08984	2.34762	3.03705e-10	1.8911e-08	gi|999999111|ref|Plas1.1|	45857	46603	+	746	peg.4396	GO:0004527;GO:0004519;GO:0090305;GO:0005524	-	proNOG77762	N	hypothetical protein YPMT1.14c [Yersinia pestis CO92]	-
peg.4392	698.919	233.998	1163.84	4.97372	2.31432	3.27064e-10	2.00826e-08	gi|999999111|ref|Plas1.1|	43658	44491	+	833	peg.4392	GO:0005524;GO:0090305;GO:0004519;GO:0004527	-	proNOG77367	R	hypothetical protein YPMT1.18c [Yersinia pestis CO92]	-
peg.4014	11690	20191.3	3188.72	0.157925	-2.66269	3.7349e-10	2.26191e-08	gi|999999111|ref|Chr1.1|	4240873	4241265	-	392	peg.4014	GO:0003735;GO:0005840;GO:0006412;GO:0019843	K02994	proNOG34076	J	30S ribosomal protein S8 [Yersinia pestis KIM10+]	sp|A7FNM0|RS8_YERP3 30S ribosomal protein S8 OS=Yersinia pseudotuberculosis serotype O:1b (strain IP 31758) GN=rpsH PE=3 SV=1
peg.2070	170.299	292.167	48.4317	0.165767	-2.59277	4.16802e-10	2.49011e-08	gi|999999111|ref|Chr1.1|	2182569	2182868	+	299	peg.2070	-	-	-	-	hypothetical protein YPO2217a [Yersinia pestis CO92]	-
peg.1474	8526.44	14046.5	3006.41	0.214034	-2.22409	4.6636e-10	2.74904e-08	gi|999999111|ref|Chr1.1|	1617110	1617844	+	734	peg.1474	GO:0006633;GO:0055114;GO:0004316;GO:0051287	K00059	proNOG01736	I	3-ketoacyl-ACP reductase [Yersinia pestis KIM10+]	sp|P0A2D0|FABG_SALTI 3-oxoacyl-[acyl-carrier-protein] reductase FabG OS=Salmonella typhi GN=fabG PE=3 SV=1
peg.4441	177.243	40.8244	313.662	7.6832	2.94171	4.94234e-10	2.87501e-08	gi|999999111|ref|Plas1.1|	97404	97823	+	419	peg.4441	GO:0005524;GO:0004527;GO:0090305;GO:0004519	-	proNOG91742	S	unknown [Yersinia pestis]	sp|O82898|YUBF_ECO57 Uncharacterized protein YubF OS=Escherichia coli O157:H7 GN=yubF PE=4 SV=2
peg.38	37336.2	66437.4	8235.04	0.123952	-3.01215	5.56742e-10	3.19656e-08	gi|999999111|ref|Chr1.1|	38940	39563	-	623	peg.38	GO:0055114;GO:0046872;GO:0004784;GO:0019430	K04564	proNOG04390	P	superoxide dismutase [Yersinia pestis KIM10+]	sp|P53655|SODM_YEREN Superoxide dismutase [Mn] OS=Yersinia enterocolitica GN=sodA PE=3 SV=1
peg.2825	11587.3	18975.5	4199.09	0.22129	-2.17599	5.85335e-10	3.31765e-08	gi|999999111|ref|Chr1.1|	2950462	2951715	-	1253	peg.2825	GO:0030170;GO:0019264;GO:0035999;GO:0032259;GO:0004372;GO:0005737;GO:0008168	K00600	proNOG01451	E	serine hydroxymethyltransferase [Yersinia pestis KIM10+]	sp|Q1C5G0|GLYA_YERPA Serine hydroxymethyltransferase OS=Yersinia pestis bv. Antiqua (strain Antiqua) GN=glyA PE=3 SV=1
peg.4236	1472.75	2417.76	527.747	0.218279	-2.19575	7.0096e-10	3.92271e-08	gi|999999111|ref|Chr1.1|	4455344	4455736	-	392	peg.4236	GO:0022627;GO:0006412;GO:0003735;GO:0000462	K02996	proNOG33323	J	ribosomal protein S9 [Yersinia pestis]	sp|A7FDX5|RS9_YERP3 30S ribosomal protein S9 OS=Yersinia pseudotuberculosis serotype O:1b (strain IP 31758) GN=rpsI PE=3 SV=1
peg.725	5723.78	9341.67	2105.89	0.22543	-2.14925	8.04209e-10	4.44426e-08	gi|999999111|ref|Chr1.1|	800411	801031	+	620	peg.725	GO:0006457;GO:0003755;GO:0000413	K03773	proNOG32888	O	peptidyl-prolyl cis-trans isomerase [Yersinia pestis KIM10+]	sp|P0A9L3|FKBB_ECOLI FKBP-type 22 kDa peptidyl-prolyl cis-trans isomerase OS=Escherichia coli (strain K12) GN=fklB PE=1 SV=2
peg.4012	6018.17	10444	1592.36	0.152467	-2.71343	8.32824e-10	4.54558e-08	gi|999999111|ref|Chr1.1|	4239962	4240315	-	353	peg.4012	GO:0022625;GO:0003735;GO:0008097;GO:0006412;GO:0016021	K02881	proNOG104745;proNOG52589	J	50S ribosomal protein L18 [Yersinia pestis KIM10+]	sp|A7FNL8|RL18_YERP3 50S ribosomal protein L18 OS=Yersinia pseudotuberculosis serotype O:1b (strain IP 31758) GN=rplR PE=3 SV=1
peg.3952	7685.73	12637.6	2733.82	0.216323	-2.20874	8.70283e-10	4.6921e-08	gi|999999111|ref|Chr1.1|	4186791	4187828	+	1037	peg.3952	GO:0006826;GO:0055072	K07225	proNOG08030	P	hemin transport protein [Yersinia pestis KIM10+]	sp|Q56990|HMUS_YERPE Hemin transport protein HmuS OS=Yersinia pestis GN=hmuS PE=4 SV=2
peg.689	1444.88	2384.67	505.08	0.211803	-2.23921	1.20572e-09	6.42227e-08	gi|999999111|ref|Chr1.1|	772517	772687	+	170	peg.689	GO:0048027;GO:0006402;GO:0005829;GO:0045947;GO:0045719	K03563	proNOG61630;COG1551	T	carbon storage regulator CsrA [Shewanella oneidensis MR-1]	sp|A0KPF9|CSRA_AERHH Carbon storage regulator homolog OS=Aeromonas hydrophila subsp. hydrophila (strain ATCC 7966 / NCIB 9240) GN=csrA PE=3 SV=1
peg.4008	59174.9	103362	14988.3	0.145008	-2.78579	1.36952e-09	7.20791e-08	gi|999999111|ref|Chr1.1|	4237485	4238816	-	1331	peg.4008	GO:0006605;GO:0005886;GO:0065002;GO:0005622;GO:0016021;GO:0043952	K03076	proNOG00697	U	preprotein translocase subunit SecY [Yersinia pestis KIM10+]	sp|P0AGA4|SECY_ECO57 Protein translocase subunit SecY OS=Escherichia coli O157:H7 GN=secY PE=3 SV=1
peg.1475	7065.14	11876.5	2253.73	0.189763	-2.39773	1.90852e-09	9.92656e-08	gi|999999111|ref|Chr1.1|	1617998	1618234	+	236	peg.1475	GO:0005737;GO:0006633;GO:0000036	K02078	proNOG52180	I	acyl carrier protein [Yersinia pestis KIM10+]	sp|A7FH28|ACP_YERP3 Acyl carrier protein OS=Yersinia pseudotuberculosis serotype O:1b (strain IP 31758) GN=acpP PE=3 SV=1
peg.4021	4587.06	8229.45	944.659	0.11479	-3.12293	2.29255e-09	1.17853e-07	gi|999999111|ref|Chr1.1|	4243494	4243904	-	410	peg.4021	GO:0003735;GO:0022625;GO:0000049;GO:0019843;GO:0006412	K02878	proNOG33157	J	AE014002_14 hypothetical [Yersinia pestis KIM10+]	sp|A1JS27|RL16_YERE8 50S ribosomal protein L16 OS=Yersinia enterocolitica serotype O:8 / biotype 1B (strain 8081) GN=rplP PE=3 SV=1
peg.4301	1885.6	3076.91	694.29	0.225646	-2.14787	2.80698e-09	1.4264e-07	gi|999999111|ref|Chr1.1|	4523120	4523503	+	383	peg.4301	GO:0016787;GO:0016021	K02116	proNOG50205	C	F0F1 ATP synthase subunit I [Yersinia pseudotuberculosis IP 32953]	sp|P0ABC1|ATPZ_ECOL6 ATP synthase protein I OS=Escherichia coli O6:H1 (strain CFT073 / ATCC 700928 / UPEC) GN=atpI PE=3 SV=2
peg.4391	144.363	45.3512	243.374	5.36643	2.42396	2.90223e-09	1.45804e-07	gi|999999111|ref|Plas1.1|	43224	43658	+	434	peg.4391	GO:0004519;GO:0090305;GO:0004527	-	proNOG77584	R	hypothetical protein pG8786_016 [Yersinia pestis]	-
peg.4351	460.155	158.324	761.986	4.81284	2.26689	3.19416e-09	1.58667e-07	gi|999999111|ref|Plas1.1|	14658	15488	+	830	peg.4351	GO:0006508;GO:0004527;GO:0090305;GO:0004519;GO:0005524;GO:0008233	-	proNOG18248	O	putative lipoprotein [Yersinia pestis CO92]	-
peg.4178	1898.5	3065.9	731.106	0.238463	-2.06816	3.30883e-09	1.62537e-07	gi|999999111|ref|Chr1.1|	4392946	4393194	-	248	peg.4178	GO:0055114;GO:0008794;GO:0005623;GO:0009055;GO:0015035;GO:0045454	K03676	proNOG62340	O	glutaredoxin 3 [Yersinia pestis KIM10+]	sp|P0AC64|GLRX3_ECO57 Glutaredoxin-3 OS=Escherichia coli O157:H7 GN=grxC PE=3 SV=2
peg.4363	980.33	362.58	1598.08	4.40752	2.13997	3.73075e-09	1.81249e-07	gi|999999111|ref|Plas1.1|	22334	23419	+	1085	peg.4363	GO:0004527;GO:0004519;GO:0090305;GO:0005524	-	proNOG78999	L	putative exonuclease subunit 1 [Yersinia pestis CO92]	-
peg.2891	1177.94	421.291	1934.58	4.59203	2.19913	3.84651e-09	1.84841e-07	gi|999999111|ref|Chr1.1|	3019413	3020057	-	644	peg.2891	GO:0016021;GO:0000160;GO:0006355;GO:0003677;GO:0005622	-	COG3710;proNOG97697	K	regulator [Yersinia pestis KIM10+]	sp|P68588|PSAE_YERPE Protein PsaE OS=Yersinia pestis GN=psaE PE=4 SV=1
peg.3354	862.112	1434.09	290.129	0.202308	-2.30537	4.01147e-09	1.90696e-07	gi|999999111|ref|Chr1.1|	3521952	3522470	-	518	peg.3354	-	-	proNOG92868	S	hypothetical protein y3246 [Yersinia pestis KIM10+]	-
peg.1537	24648.4	47904	1392.73	0.0290734	-5.10416	5.09308e-09	2.39537e-07	gi|999999111|ref|Chr1.1|	1678353	1678565	+	212	peg.1537	GO:0003677;GO:0005737;GO:0006355	K03704	proNOG61702	K	cold shock protein [Yersinia pestis biovar Microtus str. 91001]	sp|P0A9Y8|CSPC_ECO57 Cold shock-like protein CspC OS=Escherichia coli O157:H7 GN=cspC PE=3 SV=2
peg.4006	14366.6	25029.3	3703.92	0.147983	-2.7565	5.15208e-09	2.39761e-07	gi|999999111|ref|Chr1.1|	4236831	4237187	-	356	peg.4006	GO:0019843;GO:0006412;GO:0042254;GO:0005829;GO:0003735;GO:0000049;GO:0015935	K02952	proNOG42873	J	30S ribosomal protein S13 [Yersinia pestis KIM10+]	sp|A7FNL3|RS13_YERP3 30S ribosomal protein S13 OS=Yersinia pseudotuberculosis serotype O:1b (strain IP 31758) GN=rpsM PE=3 SV=1
peg.2740	4942.11	8463.05	1421.18	0.167928	-2.57409	5.8667e-09	2.70174e-07	gi|999999111|ref|Chr1.1|	2855255	2855881	-	626	peg.2740	GO:0005525;GO:0005829;GO:0000287;GO:0044206;GO:0004849;GO:0006223;GO:0004845	K00761	proNOG02733	F	uracil phosphoribosyltransferase [Yersinia pseudotuberculosis IP 32953]	sp|A7FG38|UPP_YERP3 Uracil phosphoribosyltransferase OS=Yersinia pseudotuberculosis serotype O:1b (strain IP 31758) GN=upp PE=3 SV=1
peg.1750	221.407	362.625	80.1877	0.221131	-2.17703	6.27941e-09	2.86199e-07	gi|999999111|ref|Chr1.1|	1891631	1891828	+	197	peg.1750	GO:0016021	-	-	-	hypothetical protein y2454 [Yersinia pestis KIM10+]	-
peg.4442	1079.31	299.617	1859	6.20459	2.63334	7.92764e-09	3.57633e-07	gi|999999111|ref|Plas1.1|	97877	98656	+	779	peg.4442	GO:0005524;GO:0004519;GO:0090305;GO:0004527	-	proNOG78370	O	hypothetical protein YPMT1.62c [Yersinia pestis CO92]	sp|Q9S4W9|YUBG_ECOLI Uncharacterized protein YubG OS=Escherichia coli (strain K12) GN=yubG PE=4 SV=1
peg.3744	4603.54	7397.74	1809.34	0.24458	-2.03162	8.09807e-09	3.61632e-07	gi|999999111|ref|Chr1.1|	3957094	3958296	-	1202	peg.3744	GO:0006526;GO:0004088;GO:0006207;GO:0005524;GO:0044205;GO:0006541;GO:0000050;GO:0005951	K01956	proNOG00136	F	carbamoyl phosphate synthase small subunit [Yersinia pestis KIM10+]	sp|Q8ZIL5|CARA_YERPE Carbamoyl-phosphate synthase small chain OS=Yersinia pestis GN=carA PE=3 SV=1
peg.4611	10003.6	638.367	19368.9	30.3413	4.92321	9.80565e-09	4.33508e-07	gi|999999111|ref|Plas3.1|	40906	41298	-	392	peg.4611	GO:0050708;GO:0009405;GO:0005737;GO:0006355	-	proNOG90803	S	secretion chaperone [Yersinia pestis CO92]	sp|P31491|YERA_YERPE YopE regulator OS=Yersinia pestis GN=yerA PE=1 SV=1
peg.4195	2471.94	3983.17	960.708	0.241192	-2.05175	1.11733e-08	4.89081e-07	gi|999999111|ref|Chr1.1|	4408183	4408851	-	668	peg.4195	-	K03630	proNOG07145	L	DNA repair protein RadC [Yersinia pestis KIM10+]	sp|Q66GD6|Y046_YERPS UPF0758 protein YPTB0046 OS=Yersinia pseudotuberculosis serotype I (strain IP32953) GN=YPTB0046 PE=3 SV=1
peg.2470	1636.82	603.745	2669.89	4.42221	2.14477	1.15351e-08	4.99967e-07	gi|999999111|ref|Chr1.1|	2598151	2599677	+	1526	peg.2470	GO:0004491;GO:0055114	K00140	proNOG00801	C	aldehyde dehydrogenase [Yersinia pestis KIM10+]	sp|A4IPB2|IOLA1_GEOTN Methylmalonate semialdehyde dehydrogenase [acylating] 1 OS=Geobacillus thermodenitrificans (strain NG80-2) GN=iolA1 PE=3 SV=2
peg.376	9743.71	17519.2	1968.24	0.112348	-3.15395	1.17886e-08	5.05994e-07	gi|999999111|ref|Chr1.1|	413497	413865	+	368	peg.376	GO:0006412;GO:0003735;GO:0022625	K02935	proNOG51867	J	50S ribosomal protein L7/L12 [Yersinia pestis KIM10+]	sp|A7FNI4|RL7_YERP3 50S ribosomal protein L7/L12 OS=Yersinia pseudotuberculosis serotype O:1b (strain IP 31758) GN=rplL PE=3 SV=1
peg.1289	2013.91	3231.36	796.459	0.246478	-2.02047	1.31719e-08	5.57494e-07	gi|999999111|ref|Chr1.1|	1417264	1417890	-	626	peg.1289	GO:0008693;GO:0047451;GO:0005737;GO:0034017;GO:0006633	K01716	proNOG24659	I	3-hydroxydecanoyl-ACP dehydratase [Yersinia pestis Pestoides F]	sp|A7FJT3|FABA_YERP3 3-hydroxydecanoyl-[acyl-carrier-protein] dehydratase OS=Yersinia pseudotuberculosis serotype O:1b (strain IP 31758) GN=fabA PE=3 SV=1
peg.488	2485	459.324	4510.68	9.82027	3.29576	1.32406e-08	5.57494e-07	gi|999999111|ref|Chr1.1|	550532	551422	+	890	peg.488	GO:0004616;GO:0055114;GO:0043718;GO:0008679;GO:0008442;GO:0051287	K00042	proNOG00916	I	oxidoreductase [Yersinia pestis KIM10+]	sp|Q0QLF5|HMGD_EUBBA 2-(hydroxymethyl)glutarate dehydrogenase OS=Eubacterium barkeri GN=Hgd PE=1 SV=1
peg.4036	7351.12	11969.3	2732.97	0.228332	-2.13079	1.34402e-08	5.60559e-07	gi|999999111|ref|Chr1.1|	4254043	4254417	-	374	peg.4036	GO:0015935;GO:0003735;GO:0019843;GO:0006412;GO:0000049	K02950	COG0048;proNOG32962	J	30S ribosomal protein S12 [Yersinia pestis KIM10+]	sp|A1JS57|RS12_YERE8 30S ribosomal protein S12 OS=Yersinia enterocolitica serotype O:8 / biotype 1B (strain 8081) GN=rpsL PE=3 SV=1
peg.4394	152.76	30.9556	274.564	8.8696	3.14887	1.40787e-08	5.817e-07	gi|999999111|ref|Plas1.1|	44924	45397	+	473	peg.4394	GO:0004527;GO:0004519;GO:0090305;GO:0005524	-	proNOG80233	R	hypothetical protein YPMT1.16c [Yersinia pestis CO92]	-
peg.4601	422.44	152.451	692.429	4.54197	2.18332	1.52969e-08	6.26181e-07	gi|999999111|ref|Plas3.1|	34519	34785	+	266	peg.4601	GO:0004803;GO:0006313;GO:0003677	K07497	proNOG51688	L	putative transposase [Yersinia pestis CO92]	sp|P17985|YIA3_RHISP Insertion element ISR1 uncharacterized 10 kDa protein A3 OS=Rhizobium sp. PE=3 SV=1
peg.4380	364.634	108.128	621.14	5.74451	2.52218	1.61212e-08	6.53871e-07	gi|999999111|ref|Plas1.1|	34259	34927	+	668	peg.4380	GO:0005524;GO:0004527;GO:0004519;GO:0090305	-	COG1475	K	hypothetical protein YP_pMT031 [Yersinia pestis biovar Microtus str. 91001]	sp|P76068|YNAK_ECOLI Uncharacterized protein YnaK OS=Escherichia coli (strain K12) GN=ynaK PE=4 SV=1
peg.3999	3057.05	4856.48	1257.62	0.258957	-1.94921	1.74866e-08	7.02804e-07	gi|999999111|ref|Chr1.1|	4232646	4233059	+	413	peg.3999	GO:0009992;GO:0008381;GO:0016021;GO:0034220;GO:0005886	K03282	proNOG42479	M	large-conductance mechanosensitive channel [Yersinia pseudotuberculosis IP 32953]	sp|A7FNK6|MSCL_YERP3 Large-conductance mechanosensitive channel OS=Yersinia pseudotuberculosis serotype O:1b (strain IP 31758) GN=mscL PE=3 SV=1
peg.3880	13973.3	22613.7	5332.89	0.235825	-2.08421	2.00121e-08	7.9706e-07	gi|999999111|ref|Chr1.1|	4104216	4104782	-	566	peg.3880	GO:0006414;GO:0003746;GO:0005737	K02356	proNOG02639	J	elongation factor P [Yersinia pestis KIM10+]	sp|A7FMZ8|EFP_YERP3 Elongation factor P OS=Yersinia pseudotuberculosis serotype O:1b (strain IP 31758) GN=efp PE=3 SV=1
peg.4179	2376.48	3799.89	953.061	0.250813	-1.99532	2.2522e-08	8.89016e-07	gi|999999111|ref|Chr1.1|	4393313	4393747	-	434	peg.4179	GO:0016021;GO:0016740	-	proNOG53916	P	hypothetical protein y0076 [Yersinia pestis KIM10+]	sp|P0AG29|YIBN_ECO57 Uncharacterized protein YibN OS=Escherichia coli O157:H7 GN=yibN PE=3 SV=1
peg.4371	253.267	94.648	411.886	4.35176	2.1216	2.5336e-08	9.91243e-07	gi|999999111|ref|Plas1.1|	28237	28719	+	482	peg.4371	GO:0005524;GO:0004519;GO:0090305;GO:0004527	-	proNOG80998	R	hypothetical protein YPMT1.35c [Yersinia pestis CO92]	-
peg.4035	8121.41	12917.4	3325.44	0.25744	-1.95769	2.58076e-08	1.00084e-06	gi|999999111|ref|Chr1.1|	4253476	4253946	-	470	peg.4035	GO:0022627;GO:0006412;GO:0019843;GO:0000028;GO:0003735;GO:0000049;GO:0003729	K02992	proNOG25402	J	30S ribosomal protein S7 [Yersinia pestis KIM10+]	sp|A1JS56|RS7_YERE8 30S ribosomal protein S7 OS=Yersinia enterocolitica serotype O:8 / biotype 1B (strain 8081) GN=rpsG PE=3 SV=1
peg.4365	1872.97	631.857	3114.09	4.92847	2.30114	2.79529e-08	1.07461e-06	gi|999999111|ref|Plas1.1|	23649	25565	+	1916	peg.4365	GO:0004527;GO:0090305;GO:0004519	-	proNOG107986	L	putative exonuclease subunit 2 [Yersinia pestis CO92]	sp|P58302|RAD50_THEVO DNA double-strand break repair Rad50 ATPase OS=Thermoplasma volcanium (strain ATCC 51530 / DSM 4299 / JCM 9571 / NBRC 15438 / GSS1) GN=rad50 PE=3 SV=1
peg.494	4516.9	7683.28	1350.53	0.175775	-2.50819	2.95425e-08	1.12593e-06	gi|999999111|ref|Chr1.1|	555882	556847	-	965	peg.494	GO:0055114;GO:0010181;GO:0000049;GO:0050660;GO:0002943;GO:0017150;GO:0005829	K05540	proNOG00864	J	tRNA-dihydrouridine synthase B [Yersinia pseudotuberculosis IP 32953]	sp|Q8ZAX7|DUSB_YERPE tRNA-dihydrouridine synthase B OS=Yersinia pestis GN=dusB PE=3 SV=1
peg.4192	1772.32	2827.06	717.576	0.253824	-1.9781	2.99088e-08	1.13014e-06	gi|999999111|ref|Chr1.1|	4406613	4407422	-	809	peg.4192	GO:0003684;GO:0008270;GO:0006289;GO:0008534;GO:0006284	K10563	proNOG00472	L	formamidopyrimidine-DNA glycosylase [Yersinia pestis KIM10+]	sp|A7FCT7|FPG_YERP3 Formamidopyrimidine-DNA glycosylase OS=Yersinia pseudotuberculosis serotype O:1b (strain IP 31758) GN=mutM PE=3 SV=1
peg.897	4379.42	6969.12	1789.72	0.256807	-1.96124	3.19367e-08	1.19654e-06	gi|999999111|ref|Chr1.1|	992462	993373	-	911	peg.897	GO:0006310;GO:0009295;GO:0005737;GO:0090305;GO:0004527	K03554	proNOG03314	L	recombination associated protein [Yersinia pestis KIM10+]	sp|A7FLH3|RDGC_YERP3 Recombination-associated protein RdgC OS=Yersinia pseudotuberculosis serotype O:1b (strain IP 31758) GN=rdgC PE=3 SV=1
peg.3557	756.824	1210.23	303.415	0.250708	-1.99592	3.35482e-08	1.24636e-06	gi|999999111|ref|Chr1.1|	3752620	3752733	-	113	peg.3557	-	-	-	-	hypothetical protein [Yersinia pestis]	-
peg.686	4889.03	7780.35	1997.71	0.256764	-1.96149	3.42225e-08	1.26081e-06	gi|999999111|ref|Chr1.1|	767729	768799	+	1070	peg.686	GO:0003697;GO:0009432;GO:0010212;GO:0003690;GO:0000150;GO:0000730;GO:0006312;GO:0005829;GO:0003684;GO:0004520;GO:0008094;GO:0042148;GO:0000400;GO:0005524	K03553	proNOG01616	L	recombinase A [Yersinia pestis KIM10+]	sp|Q1C422|RECA_YERPA Protein RecA OS=Yersinia pestis bv. Antiqua (strain Antiqua) GN=recA PE=3 SV=1
peg.378	52426.2	83199.8	21652.7	0.260249	-1.94204	3.7026e-08	1.35283e-06	gi|999999111|ref|Chr1.1|	418365	422585	+	4220	peg.378	GO:0006351;GO:0000428;GO:0003899;GO:0003677	K03046	proNOG101161;proNOG00574	K	DNA-directed RNA polymerase subunit beta&apos; [Yersinia pestis KIM10+]	sp|A7FNI2|RPOC_YERP3 DNA-directed RNA polymerase subunit beta&apos; OS=Yersinia pseudotuberculosis serotype O:1b (strain IP 31758) GN=rpoC PE=3 SV=1
peg.2949	1558.22	2512.95	603.497	0.240155	-2.05796	3.8516e-08	1.39573e-06	gi|999999111|ref|Chr1.1|	3077383	3078876	-	1493	peg.2949	GO:0019028	-	proNOG38625	S	hypothetical protein y2942 [Yersinia pestis KIM10+]	-
peg.2954	562.783	912.003	213.563	0.234169	-2.09438	3.96638e-08	1.42564e-06	gi|999999111|ref|Chr1.1|	3081392	3082009	-	617	peg.2954	GO:0005524	-	proNOG66699	S	ATP-binding protein [Yersinia pestis Pestoides F]	-
peg.4011	2631	4477.72	784.28	0.175152	-2.51332	5.16177e-08	1.84034e-06	gi|999999111|ref|Chr1.1|	4239444	4239947	-	503	peg.4011	GO:0022627;GO:0019843;GO:0006412;GO:0003735	K02988	proNOG01789	J	30S ribosomal protein S5 [Yersinia pestis KIM10+]	sp|A7FNL7|RS5_YERP3 30S ribosomal protein S5 OS=Yersinia pseudotuberculosis serotype O:1b (strain IP 31758) GN=rpsE PE=3 SV=1
peg.4347	686.331	224.657	1148.01	5.11003	2.35333	5.87864e-08	2.07916e-06	gi|999999111|ref|Plas1.1|	12074	13018	+	944	peg.4347	GO:0004527;GO:0003677;GO:0090305;GO:0004519;GO:0071897;GO:0003887	-	proNOG70272	L	hypothetical protein Y1111 [Yersinia pestis KIM10+]	sp|O52225|DPO1_THEFI DNA polymerase I, thermostable OS=Thermus filiformis GN=polA PE=1 SV=1
peg.1247	7541.19	11932.3	3150.11	0.263999	-1.9214	6.1492e-08	2.15759e-06	gi|999999111|ref|Chr1.1|	1365237	1365929	+	692	peg.1247	GO:0005524;GO:0046939;GO:0004127;GO:0005737;GO:0006220	K00945	proNOG02260	F	cytidylate kinase [Yersinia pestis KIM10+]	sp|A7FJW8|KCY_YERP3 Cytidylate kinase OS=Yersinia pseudotuberculosis serotype O:1b (strain IP 31758) GN=cmk PE=3 SV=1
peg.4353	143.35	49.4756	237.225	4.79479	2.26147	6.65895e-08	2.31805e-06	gi|999999111|ref|Plas1.1|	15997	16407	+	410	peg.4353	GO:0005524;GO:0004519;GO:0090305;GO:0004527	-	proNOG79172	R	hypothetical protein YPMT1.47c [Yersinia pestis CO92]	-
peg.4149	8138.17	12794.2	3482.18	0.27217	-1.87742	7.02654e-08	2.4269e-06	gi|999999111|ref|Chr1.1|	4366396	4366635	-	239	peg.4149	GO:0006302;GO:0006310;GO:0043093;GO:0003677;GO:0005737	K09892	proNOG56463	S	hypothetical protein y0045 [Yersinia pestis KIM10+]	sp|A7FCX5|ZAPB_YERP3 Cell division protein ZapB OS=Yersinia pseudotuberculosis serotype O:1b (strain IP 31758) GN=zapB PE=3 SV=1
peg.4571	179.386	65.5161	293.257	4.4761	2.16224	7.09676e-08	2.43215e-06	gi|999999111|ref|Plas3.1|	13173	13439	+	266	peg.4571	GO:0004803;GO:0003677;GO:0006313	K07497	proNOG51688	L	putative transposase [Yersinia pestis CO92]	sp|P69961|LCRS_YERPE Low calcium response locus protein S OS=Yersinia pestis GN=lcrS PE=3 SV=1
peg.4027	16699.9	30384.4	3015.33	0.0992391	-3.33295	8.04958e-08	2.69687e-06	gi|999999111|ref|Chr1.1|	4246413	4247018	-	605	peg.4027	GO:0019843;GO:0006417;GO:0006355;GO:0003735;GO:0006353;GO:0022626	K02926	proNOG00678	J	50S ribosomal protein L4 [Yersinia pestis KIM10+]	sp|A7FNN4|RL4_YERP3 50S ribosomal protein L4 OS=Yersinia pseudotuberculosis serotype O:1b (strain IP 31758) GN=rplD PE=3 SV=1
peg.377	80568	126532	34603.5	0.273475	-1.87052	8.06104e-08	2.69687e-06	gi|999999111|ref|Chr1.1|	414208	418236	+	4028	peg.377	GO:0006351;GO:0000428;GO:0032549;GO:0003677;GO:0003899	K03043	proNOG101234;proNOG00574	K	DNA-directed RNA polymerase subunit beta [Yersinia pestis KIM10+]	sp|A7FNI3|RPOB_YERP3 DNA-directed RNA polymerase subunit beta OS=Yersinia pseudotuberculosis serotype O:1b (strain IP 31758) GN=rpoB PE=3 SV=1
peg.573	1279.74	2046.1	513.382	0.250907	-1.99477	8.09659e-08	2.69687e-06	gi|999999111|ref|Chr1.1|	646815	647162	-	347	peg.573	-	-	proNOG42750	S	hypothetical protein y0776 [Yersinia pestis KIM10+]	sp|P0AA96|YACC_ECOL6 Uncharacterized protein YacC OS=Escherichia coli O6:H1 (strain CFT073 / ATCC 700928 / UPEC) GN=yacC PE=4 SV=1
peg.4612	39181.8	1847.26	76516.3	41.4215	5.37231	8.11318e-08	2.69687e-06	gi|999999111|ref|Plas3.1|	41492	42151	+	659	peg.4612	GO:0009279;GO:0050765;GO:0043547;GO:0009405;GO:0005096	-	proNOG87052;proNOG64603	ST	putative outer membrane virulence protein [Yersinia pestis CO92]	sp|P31493|YOPE_YERPE Outer membrane virulence protein YopE OS=Yersinia pestis GN=yopE PE=1 SV=1
peg.2903	387.69	155.135	620.246	3.99812	1.99932	8.63071e-08	2.84749e-06	gi|999999111|ref|Chr1.1|	3034206	3035171	+	965	peg.2903	GO:0055114;GO:0000122;GO:0004617;GO:0051287;GO:0005634;GO:0042803;GO:0003714	K00058	proNOG00038	C	dehydrogenase [Yersinia pestis KIM10+]	sp|P0A545|SERA_MYCBO D-3-phosphoglycerate dehydrogenase OS=Mycobacterium bovis (strain ATCC BAA-935 / AF2122/97) GN=serA PE=3 SV=1
peg.4386	1005.33	321.043	1689.61	5.26289	2.39585	9.27185e-08	3.03636e-06	gi|999999111|ref|Plas1.1|	37821	39077	+	1256	peg.4386	GO:0005524;GO:0004527;GO:0090305;GO:0004519	-	proNOG11842	R	hypothetical protein YPMT1.24c [Yersinia pestis CO92]	-
peg.4401	386.055	125.611	646.499	5.14683	2.36368	1.03332e-07	3.35906e-06	gi|999999111|ref|Plas1.1|	52349	53080	+	731	peg.4401	GO:0090305;GO:0004527;GO:0005524	-	proNOG05170	S	minor tail fiber protein L [Yersinia pestis CO92]	sp|P03738|VMTL_LAMBD Minor tail protein L OS=Enterobacteria phage lambda GN=L PE=4 SV=1
peg.2478	464.131	190.452	737.81	3.874	1.95382	1.20148e-07	3.8772e-06	gi|999999111|ref|Chr1.1|	2606631	2607764	+	1133	peg.2478	GO:0016491;GO:0055114	-	proNOG01119	R	hypothetical protein y1152 [Yersinia pestis KIM10+]	sp|O05389|YRBE_BACSU Uncharacterized oxidoreductase YrbE OS=Bacillus subtilis (strain 168) GN=yrbE PE=3 SV=2
peg.1224	1720.53	2716.35	724.709	0.266795	-1.90619	1.21948e-07	3.90674e-06	gi|999999111|ref|Chr1.1|	1332653	1332871	-	218	peg.1224	GO:0003743;GO:0006413;GO:0005515;GO:0005829;GO:0016021;GO:0043022;GO:0016787;GO:0019843	K02518	COG0361;proNOG51853	J	translation initiation factor IF-1 [Yersinia pestis KIM10+]	sp|A4W8Q8|IF1_ENT38 Translation initiation factor IF-1 OS=Enterobacter sp. (strain 638) GN=infA PE=3 SV=1
peg.502	15007.4	23393.7	6621.1	0.283028	-1.82098	1.37363e-07	4.35934e-06	gi|999999111|ref|Chr1.1|	561437	562786	-	1349	peg.502	GO:0004075;GO:0005524;GO:0003989;GO:0046872	K01961	proNOG00888	I	acetyl-CoA carboxylase biotin carboxylase subunit [Yersinia pestis KIM10+]	sp|P24182|ACCC_ECOLI Biotin carboxylase OS=Escherichia coli (strain K12) GN=accC PE=1 SV=2
peg.4383	601.267	187.826	1014.71	5.40238	2.4336	1.38047e-07	4.35934e-06	gi|999999111|ref|Plas1.1|	35815	36705	+	890	peg.4383	-	K07128	proNOG78351	R	unknown [Yersinia pestis]	-
peg.740	2294.64	3608.77	980.51	0.271702	-1.8799	1.49646e-07	4.69209e-06	gi|999999111|ref|Chr1.1|	819206	819676	-	470	peg.740	GO:0003677;GO:0051259;GO:0034618;GO:0006526;GO:0003700;GO:0005737;GO:0006355	K03402	proNOG12146	K	arginine repressor ArgR [Yersinia pestis KIM10+]	sp|A7FMU3|ARGR_YERP3 Arginine repressor OS=Yersinia pseudotuberculosis serotype O:1b (strain IP 31758) GN=argR PE=3 SV=1
peg.4388	707.861	203.984	1211.74	5.94036	2.57055	1.56311e-07	4.86655e-06	gi|999999111|ref|Plas1.1|	40708	41541	+	833	peg.4388	GO:0005524;GO:0004527;GO:0090305	-	proNOG95787	R	hypothetical protein YPMT1.22c [Yersinia pestis CO92]	-
peg.4009	3966.19	6804.84	1127.54	0.165697	-2.59338	1.68855e-07	5.22035e-06	gi|999999111|ref|Chr1.1|	4238824	4239258	-	434	peg.4009	GO:0022625;GO:0003735;GO:0006412;GO:0019843	K02876	proNOG43786	J	50S ribosomal protein L15 [Yersinia pestis KIM10+]	sp|A7FNL5|RL15_YERP3 50S ribosomal protein L15 OS=Yersinia pseudotuberculosis serotype O:1b (strain IP 31758) GN=rplO PE=3 SV=1
peg.1272	6593.28	10337.2	2849.32	0.275637	-1.85916	1.84407e-07	5.66155e-06	gi|999999111|ref|Chr1.1|	1394418	1395818	-	1400	peg.1272	GO:0004816;GO:0006421;GO:0006355;GO:0005737;GO:0043565;GO:0005524;GO:0003700	K01893	proNOG00341	J	asparaginyl-tRNA synthetase [Yersinia pestis KIM10+]	sp|A7FJU5|SYN_YERP3 Asparagine--tRNA ligase OS=Yersinia pseudotuberculosis serotype O:1b (strain IP 31758) GN=asnS PE=3 SV=1
peg.4604	1333.12	261.097	2405.14	9.21167	3.20346	1.89287e-07	5.77131e-06	gi|999999111|ref|Plas3.1|	36534	36965	-	431	peg.4604	GO:0005524	-	-	-	putative transposase [Yersinia pestis CO92]	sp|P15026|ISTB_PSEAI Insertion sequence IS21 putative ATP-binding protein OS=Pseudomonas aeruginosa GN=istB PE=3 SV=2
peg.4385	646.878	173.585	1120.17	6.45315	2.69	1.97222e-07	5.9467e-06	gi|999999111|ref|Plas1.1|	37177	37818	+	641	peg.4385	GO:0005524;GO:0003677;GO:0090305;GO:0004519;GO:0004527	-	proNOG80202	R	hypothetical protein YPMT1.25c [Yersinia pestis CO92]	-
peg.2466	254.746	99.6537	409.839	4.11263	2.04006	1.9773e-07	5.9467e-06	gi|999999111|ref|Chr1.1|	2595748	2596296	-	548	peg.2466	GO:0016021	K08996	proNOG23261	S	hypothetical protein YPA_2527 [Yersinia pestis Antiqua]	sp|P0AAA2|YAGU_ECO57 Inner membrane protein YagU OS=Escherichia coli O157:H7 GN=yagU PE=3 SV=1
peg.4591	1335.66	224.649	2446.67	10.8911	3.44508	1.99944e-07	5.97265e-06	gi|999999111|ref|Plas3.1|	27030	27488	-	458	peg.4591	GO:0004519;GO:0090305;GO:0003677;GO:0003678;GO:0004527;GO:0032508;GO:0005524;GO:0000746	-	-	-	hypothetical protein pYV0010 [Yersinia pseudotuberculosis IP 32953]	sp|P22706|TRAI2_ECOLX Multifunctional conjugation protein TraI OS=Escherichia coli GN=traI PE=3 SV=1
peg.1446	1371.44	313.004	2429.88	7.76309	2.95663	2.10017e-07	6.23144e-06	gi|999999111|ref|Chr1.1|	1588321	1589202	-	881	peg.1446	GO:0016810;GO:0005975	-	proNOG00394	G	hypothetical protein y2591 [Yersinia pestis KIM10+]	sp|O13842|CDA1_SCHPO Chitin deacetylase 1 OS=Schizosaccharomyces pombe (strain 972 / ATCC 24843) GN=cda1 PE=1 SV=1
peg.884	1634.73	2556.81	712.655	0.278729	-1.84307	2.12539e-07	6.25828e-06	gi|999999111|ref|Chr1.1|	982244	982702	+	458	peg.884	GO:0004422;GO:0005829;GO:0032264;GO:0000287;GO:0032265;GO:0032263;GO:0000310;GO:0005886	K00769	proNOG12982	F	xanthine-guanine phosphoribosyltransferase [Yersinia pestis KIM10+]	sp|A7FLI5|XGPT_YERP3 Xanthine phosphoribosyltransferase OS=Yersinia pseudotuberculosis serotype O:1b (strain IP 31758) GN=gpt PE=3 SV=1
peg.4443	1071.87	313.922	1829.81	5.82888	2.54322	2.13753e-07	6.25828e-06	gi|999999111|ref|Plas1.1|	99055	99561	+	506	peg.4443	GO:0005524;GO:0004519;GO:0090305;GO:0004527	-	COG4734	S	antirestriction protein [Yersinia pestis CO92]	-
peg.2657	3069.89	1222.64	4917.14	4.02172	2.00781	2.23404e-07	6.49781e-06	gi|999999111|ref|Chr1.1|	2778153	2779463	+	1310	peg.2657	GO:0003988;GO:0016491;GO:0005737;GO:0006635	K00632	proNOG00283	I	3-ketoacyl-CoA thiolase [Yersinia pestis KIM10+]	sp|A7FGK0|FADI_YERP3 3-ketoacyl-CoA thiolase OS=Yersinia pseudotuberculosis serotype O:1b (strain IP 31758) GN=fadI PE=3 SV=1
peg.4349	1227.28	404.41	2050.15	5.06949	2.34184	2.28185e-07	6.59351e-06	gi|999999111|ref|Plas1.1|	13287	14363	+	1076	peg.4349	GO:0090305;GO:0005829;GO:0004527;GO:0004520;GO:0008094;GO:0042148;GO:0000400;GO:0005524;GO:0010212;GO:0003690;GO:0003697;GO:0000730;GO:0006312;GO:0000150	-	proNOG80989	L	putative recombinase [Yersinia pestis CO92]	sp|P62221|RECA_TREDE Protein RecA OS=Treponema denticola (strain ATCC 35405 / CIP 103919 / DSM 14222) GN=recA PE=3 SV=1
peg.4438	376.799	156.561	597.038	3.81345	1.9311	2.3865e-07	6.85111e-06	gi|999999111|ref|Plas1.1|	95794	95994	-	200	peg.4438	GO:0090305;GO:0004519;GO:0004527;GO:0005524	-	-	-	hypothetical protein YpAngola_0129 [Yersinia pestis Angola]	-
peg.3157	34060.2	55571.1	12549.4	0.225826	-2.14672	2.409e-07	6.87108e-06	gi|999999111|ref|Chr1.1|	3286207	3286932	-	725	peg.3157	GO:0003735;GO:0022627;GO:0006412	K02967	proNOG00233	J	30S ribosomal protein S2 [Yersinia pseudotuberculosis IP 32953]	sp|A7FFG9|RS2_YERP3 30S ribosomal protein S2 OS=Yersinia pseudotuberculosis serotype O:1b (strain IP 31758) GN=rpsB PE=3 SV=1
peg.4087	6618.01	10340.8	2895.25	0.279984	-1.83659	2.72397e-07	7.71967e-06	gi|999999111|ref|Chr1.1|	4303647	4304168	-	521	peg.4087	GO:0009423;GO:0005524;GO:0004765;GO:0019632;GO:0005737;GO:0009073;GO:0000287;GO:0016310	K00891	proNOG10367	E	shikimate kinase I [Yersinia pestis KIM10+]	sp|A7FNT6|AROK_YERP3 Shikimate kinase 1 OS=Yersinia pseudotuberculosis serotype O:1b (strain IP 31758) GN=aroK PE=3 SV=1
peg.1248	62450.1	98779.3	26121	0.264438	-1.919	2.74282e-07	7.72356e-06	gi|999999111|ref|Chr1.1|	1366103	1367776	+	1673	peg.1248	GO:0055114;GO:0005840;GO:0003735;GO:0016491;GO:0006412;GO:0003723	K02945	proNOG01746	J	30S ribosomal protein S1 [Yersinia pestis KIM10+]	sp|P37985|RS1_DICD3 30S ribosomal protein S1 OS=Dickeya dadantii (strain 3937) GN=rpsA PE=3 SV=2
peg.4234	9546.01	14783.2	4308.8	0.291465	-1.7786	2.89726e-07	8.10683e-06	gi|999999111|ref|Chr1.1|	4454329	4454970	-	641	peg.4234	GO:0016740	K03599	proNOG01296	O	stringent starvation protein A [Yersinia pestis KIM10+]	sp|P0ACA5|SSPA_ECO57 Stringent starvation protein A OS=Escherichia coli O157:H7 GN=sspA PE=3 SV=2
peg.4605	3864.93	686.57	7043.3	10.2587	3.35877	2.94015e-07	8.17509e-06	gi|999999111|ref|Plas3.1|	36965	37921	-	956	peg.4605	GO:0003677;GO:0015074	-	-	-	Transposase [Yersinia pestis]	sp|P15025|ISTA_PSEAI Transposase for insertion sequence element IS21 OS=Pseudomonas aeruginosa GN=istA PE=3 SV=2
peg.4005	8265.31	14494.2	2036.4	0.140497	-2.83138	2.96955e-07	8.20524e-06	gi|999999111|ref|Chr1.1|	4236425	4236814	-	389	peg.4005	GO:0070181;GO:0022627;GO:0006412;GO:0000462;GO:0048027;GO:0003735;GO:0000028	K02948	proNOG33002	J	30S ribosomal protein S11 [Yersinia pestis KIM10+]	sp|A7FNL2|RS11_YERP3 30S ribosomal protein S11 OS=Yersinia pseudotuberculosis serotype O:1b (strain IP 31758) GN=rpsK PE=3 SV=1
peg.2180	13649.1	21173.3	6124.99	0.289279	-1.78947	3.12255e-07	8.57441e-06	gi|999999111|ref|Chr1.1|	2294661	2295614	+	953	peg.2180	-	-	proNOG00320	S	hypothetical protein y2136 [Yersinia pestis KIM10+]	sp|P76177|YDGH_ECOLI Protein YdgH OS=Escherichia coli (strain K12) GN=ydgH PE=1 SV=1
peg.1430	223.78	353.761	93.7998	0.26515	-1.91512	3.43312e-07	9.36902e-06	gi|999999111|ref|Chr1.1|	1570629	1570775	+	146	peg.1430	-	-	-	-	hypothetical protein YpAngola_A3086 [Yersinia pestis Angola]	-
peg.3920	3220.2	4993.4	1447	0.289783	-1.78695	3.5031e-07	9.50136e-06	gi|999999111|ref|Chr1.1|	4148232	4148840	-	608	peg.3920	GO:0006281;GO:0006508;GO:0009432;GO:0006260;GO:0045892;GO:0004252;GO:0003677	K01356	proNOG03953	K	LexA repressor [Yersinia pestis KIM10+]	sp|A7FN96|LEXA_YERP3 LexA repressor OS=Yersinia pseudotuberculosis serotype O:1b (strain IP 31758) GN=lexA PE=3 SV=1
peg.4303	1898.11	3129.88	666.34	0.212896	-2.23178	3.54219e-07	9.52519e-06	gi|999999111|ref|Chr1.1|	4524417	4524656	+	239	peg.4303	GO:0015991;GO:0008289;GO:0016021;GO:0015986;GO:0005886;GO:0045263;GO:0046933;GO:0046961	K02110	COG0636;proNOG105105	C	ATP synthase F0F1 subunit C [Escherichia coli O157:H7 str. EDL933]	sp|A8ACP3|ATPL_CITK8 ATP synthase subunit c OS=Citrobacter koseri (strain ATCC BAA-895 / CDC 4225-83 / SGSC4696) GN=atpE PE=3 SV=1
peg.4366	372.476	158.962	585.991	3.68636	1.8822	3.55498e-07	9.52519e-06	gi|999999111|ref|Plas1.1|	25555	26301	+	746	peg.4366	GO:0004527;GO:0090305;GO:0004519;GO:0005524	-	proNOG77587	S	hypothetical protein YPMT1.39c [Yersinia pestis CO92]	-
peg.1333	1010.48	444.248	1576.72	3.54919	1.82749	3.67815e-07	9.79584e-06	gi|999999111|ref|Chr1.1|	1459691	1462039	+	2348	peg.1333	-	K11904	proNOG01612	S	hypothetical protein YP_1363 [Yersinia pestis biovar Microtus str. 91001]	-
peg.4444	416.503	118.572	714.435	6.02533	2.59104	3.73879e-07	9.84524e-06	gi|999999111|ref|Plas1.1|	100274	100504	+	230	peg.4444	-	-	proNOG85486	S	hypothetical protein YPMT1.60c [Yersinia pestis CO92]	sp|Q1BZY8|YUBL_YERPA UPF0401 protein YubL OS=Yersinia pestis bv. Antiqua (strain Antiqua) GN=yubL PE=3 SV=1
peg.4381	368.589	110.565	626.614	5.66739	2.50268	3.74124e-07	9.84524e-06	gi|999999111|ref|Plas1.1|	34924	35562	+	638	peg.4381	GO:0004519;GO:0090305;GO:0004527;GO:0016887;GO:0005524	K07128	proNOG66310	R	putative ABC transporter ATP-binding protein [Yersinia pestis biovar Microtus str. 91001]	sp|Q3B276|LOLD2_PELLD Lipoprotein-releasing system ATP-binding protein LolD 2 OS=Pelodictyon luteolum (strain DSM 273) GN=lolD2 PE=3 SV=1
peg.3862	3391.72	5255.13	1528.31	0.290822	-1.78179	3.79493e-07	9.92745e-06	gi|999999111|ref|Chr1.1|	4082133	4082438	-	305	peg.3862	GO:0006355;GO:0003723	K03666	proNOG51784	T	RNA-binding protein Hfq [Yersinia pestis KIM10+]	sp|A7FMX9|HFQ_YERP3 Protein hfq OS=Yersinia pseudotuberculosis serotype O:1b (strain IP 31758) GN=hfq PE=3 SV=1
peg.1854	15049.3	23320.6	6777.9	0.29064	-1.7827	3.82028e-07	9.93499e-06	gi|999999111|ref|Chr1.1|	1976673	1977620	-	947	peg.1854	GO:0004749;GO:0005737;GO:0016301;GO:0005524;GO:0009165;GO:0006015;GO:0016310;GO:0009156;GO:0000287	K00948	proNOG00342	F	ribose-phosphate pyrophosphokinase [Yersinia pestis KIM10+]	sp|Q8ZEY2|KPRS_YERPE Ribose-phosphate pyrophosphokinase OS=Yersinia pestis GN=prs PE=3 SV=1
peg.946	1746.79	2872.95	620.618	0.216021	-2.21076	4.0925e-07	1.05807e-05	gi|999999111|ref|Chr1.1|	1044373	1045140	-	767	peg.946	GO:0009279;GO:0016787	-	proNOG19157	M	hypothetical protein YPTB0953 [Yersinia pseudotuberculosis IP 32953]	sp|P45564|YFEN_ECOLI Uncharacterized protein YfeN OS=Escherichia coli (strain K12) GN=yfeN PE=4 SV=1
peg.1914	1581.62	2442.92	720.315	0.294858	-1.76191	4.18008e-07	1.07443e-05	gi|999999111|ref|Chr1.1|	2041822	2042166	-	344	peg.1914	GO:0016787	-	proNOG53472	J	hypothetical protein y2240 [Yersinia pestis KIM10+]	sp|P0AEB8|YOAB_ECOL6 RutC family protein YoaB OS=Escherichia coli O6:H1 (strain CFT073 / ATCC 700928 / UPEC) GN=yoaB PE=3 SV=1
peg.3132	9267.95	14324.9	4210.97	0.293961	-1.7663	4.21961e-07	1.07532e-05	gi|999999111|ref|Chr1.1|	3259902	3261620	+	1718	peg.3132	GO:0005829;GO:0006450;GO:0006433;GO:0005524;GO:0002161;GO:0004827;GO:0003723	K01881	proNOG00185	J	prolyl-tRNA synthetase [Yersinia pestis KIM10+]	sp|Q1CAK9|SYP_YERPA Proline--tRNA ligase OS=Yersinia pestis bv. Antiqua (strain Antiqua) GN=proS PE=3 SV=1
peg.2929	2797.59	4338.27	1256.91	0.289726	-1.78724	4.23219e-07	1.07532e-05	gi|999999111|ref|Chr1.1|	3061171	3062175	-	1004	peg.2929	GO:0005737;GO:0009295	K06899	proNOG08641	R	nucleoid-associated protein NdpA [Yersinia pestis KIM10+]	sp|A7FKA8|NDPA_YERP3 Nucleoid-associated protein YpsIP31758_2721 OS=Yersinia pseudotuberculosis serotype O:1b (strain IP 31758) GN=YpsIP31758_2721 PE=3 SV=1
peg.2471	1533.42	651	2415.83	3.71096	1.89179	4.27151e-07	1.07744e-05	gi|999999111|ref|Chr1.1|	2599691	2601637	+	1946	peg.2471	GO:0000287;GO:0016823;GO:0030976;GO:0019310	K03336	proNOG01870	E	putative thiamine pyrophosphate-dependent protein [Yersinia pestis Antiqua]	sp|Q5KYR0|IOLD_GEOKA 3D-(3,5/4)-trihydroxycyclohexane-1,2-dione hydrolase OS=Geobacillus kaustophilus (strain HTA426) GN=iolD PE=3 SV=1
peg.989	3214.53	5366.2	1062.87	0.198067	-2.33594	4.2893e-07	1.07744e-05	gi|999999111|ref|Chr1.1|	1092744	1093076	+	332	peg.989	GO:0005737;GO:0003677;GO:0043590	K09747	proNOG42857;proNOG103796	S	hypothetical protein y1061 [Yersinia pestis KIM10+]	sp|B2K6Z3|Y1036_YERPB Nucleoid-associated protein YPTS_1036 OS=Yersinia pseudotuberculosis serotype IB (strain PB1/+) GN=YPTS_1036 PE=3 SV=1
peg.503	4501.46	6943.45	2059.47	0.296607	-1.75338	4.49343e-07	1.12234e-05	gi|999999111|ref|Chr1.1|	562798	563262	-	464	peg.503	GO:0003989;GO:0009317;GO:0006633	K02160	proNOG42116	I	acetyl-CoA carboxylase biotin carboxyl carrier protein subunit [Yersinia pestis CO92]	sp|P0ABE0|BCCP_ECO57 Biotin carboxyl carrier protein of acetyl-CoA carboxylase OS=Escherichia coli O157:H7 GN=accB PE=3 SV=1
peg.4399	572.317	160.499	984.135	6.13172	2.61629	4.80716e-07	1.19379e-05	gi|999999111|ref|Plas1.1|	47338	51915	+	4577	peg.4399	GO:0090305;GO:0004527;GO:0016021;GO:0005524	-	proNOG23573	S	hypothetical protein YPMT1.11c [Yersinia pestis CO92]	sp|P44236|VG42_HAEIN Mu-like prophage FluMu protein gp42 OS=Haemophilus influenzae (strain ATCC 51907 / DSM 11121 / KW20 / Rd) GN=HI_1514 PE=4 SV=1
peg.1073	626.169	1077.55	174.787	0.162208	-2.62408	4.85747e-07	1.19379e-05	gi|999999111|ref|Chr1.1|	1173244	1173828	-	584	peg.1073	-	-	NOG107887	S	hypothetical protein y1438 [Yersinia pestis KIM10+]	-
peg.4655	3548.06	633.755	6462.36	10.1969	3.35006	4.86049e-07	1.19379e-05	gi|999999111|ref|Plas3.1|	69222	70145	+	923	peg.4655	GO:0005515;GO:0009405;GO:0030254	K03225	proNOG69140	NU	type III secretion system protein [Yersinia pestis CO92]	sp|P42713|YSCQ_YERPE Yop proteins translocation protein Q OS=Yersinia pestis GN=yscQ PE=3 SV=1
peg.4652	7764.6	724.813	14804.4	20.4251	4.35227	4.8877e-07	1.19384e-05	gi|999999111|ref|Plas3.1|	66078	67397	+	1319	peg.4652	GO:1902600;GO:0009405;GO:0006754;GO:0005737;GO:0030254;GO:0046961;GO:0030257;GO:0005524	K03224	proNOG01287	UN	type III secretion system ATPase [Yersinia pestis CO92]	sp|P40291|YSCN_YERPS Probable ATP synthase YscN OS=Yersinia pseudotuberculosis serotype I (strain IP32953) GN=yscN PE=1 SV=2
peg.3758	2057.32	3705.15	409.485	0.110518	-3.17765	4.96676e-07	1.20649e-05	gi|999999111|ref|Chr1.1|	3973411	3974022	+	611	peg.3758	GO:0016021	K07034	proNOG08845	S	hypothetical protein y3707 [Yersinia pestis KIM10+]	sp|P0AC99|YAAH_ECO57 Inner membrane protein YaaH OS=Escherichia coli O157:H7 GN=yaaH PE=3 SV=1
peg.4413	573.687	239.836	907.538	3.78399	1.91991	5.00697e-07	1.20961e-05	gi|999999111|ref|Plas1.1|	70187	72553	-	2366	peg.4413	GO:0009236	-	COG4547	H	porphyrin biosynthetic protein [Yersinia pestis CO92]	sp|P29934|COBT_PSEDE Aerobic cobaltochelatase subunit CobT OS=Pseudomonas denitrificans GN=cobT PE=1 SV=1
peg.927	3336.97	5145.62	1528.32	0.297014	-1.7514	5.14716e-07	1.23672e-05	gi|999999111|ref|Chr1.1|	1026526	1026996	+	470	peg.927	GO:0016740;GO:0005829;GO:0009349;GO:0009231;GO:0016874;GO:0000906	K00794	proNOG33900	H	6,7-dimethyl-8-ribityllumazine synthase [Yersinia pseudotuberculosis IP 32953]	sp|A7FLE8|RISB_YERP3 6,7-dimethyl-8-ribityllumazine synthase OS=Yersinia pseudotuberculosis serotype O:1b (strain IP 31758) GN=ribH PE=3 SV=1
peg.4390	349.44	129.019	569.862	4.41689	2.14303	5.45958e-07	1.30469e-05	gi|999999111|ref|Plas1.1|	42518	43180	+	662	peg.4390	GO:0004527;GO:0004519;GO:0090305;GO:0005524	-	proNOG36081;proNOG99084	RS	hypothetical protein YPMT1.20c [Yersinia pestis CO92]	sp|P33747|Y4160_CLOAB Uncharacterized protein CA_P0160 OS=Clostridium acetobutylicum (strain ATCC 824 / DSM 792 / JCM 1419 / LMG 5710 / VKM B-1787) GN=CA_P0160 PE=4 SV=2
peg.2037	501.162	790.731	211.594	0.267593	-1.90189	5.7257e-07	1.36093e-05	gi|999999111|ref|Chr1.1|	2156087	2156440	-	353	peg.2037	-	K09901	-	-	dsDNA-mimic protein [Yersinia pestis Antiqua]	sp|A7FI51|Y1954_YERP3 UPF0263 protein YpsIP31758_1954 OS=Yersinia pseudotuberculosis serotype O:1b (strain IP 31758) GN=YpsIP31758_1954 PE=3 SV=1
peg.995	198.95	318.038	79.8606	0.251104	-1.99364	5.80605e-07	1.37265e-05	gi|999999111|ref|Chr1.1|	1098268	1099257	+	989	peg.995	GO:0046872;GO:0009055;GO:0016491;GO:0055114;GO:0009103;GO:0051537	K00523	proNOG01534	C	CDP-6-deoxy-delta-3,4-glucoseen reductase [Yersinia pestis KIM10+]	sp|P68641|ASCD_YERPE CDP-6-deoxy-L-threo-D-glycero-4-hexulose-3-dehydrase reductase OS=Yersinia pestis GN=ascD PE=3 SV=2
peg.1656	376.03	161.197	590.862	3.66548	1.874	6.01222e-07	1.41383e-05	gi|999999111|ref|Chr1.1|	1803670	1804473	+	803	peg.1656	GO:0019439;GO:0047437;GO:0008684	K02509	proNOG00868	Q	2-oxo-hept-3-ene-1,7-dioate hydratase [Yersinia pestis KIM10+]	sp|P42270|HPCG_ECOLX 2-oxo-hepta-3-ene-1,7-dioic acid hydratase OS=Escherichia coli GN=hpcG PE=3 SV=1
peg.374	8479.99	13852.8	3107.18	0.2243	-2.1565	6.16232e-07	1.44146e-05	gi|999999111|ref|Chr1.1|	411864	412568	+	704	peg.374	GO:0000470;GO:0016787;GO:0019843;GO:0003735;GO:0022625;GO:0000049;GO:0006417	K02863	proNOG00407	J	50S ribosomal protein L1 [Yersinia pestis KIM10+]	sp|A7FNI6|RL1_YERP3 50S ribosomal protein L1 OS=Yersinia pseudotuberculosis serotype O:1b (strain IP 31758) GN=rplA PE=3 SV=1
peg.2382	746.527	317.864	1175.19	3.69715	1.88641	6.40588e-07	1.49055e-05	gi|999999111|ref|Chr1.1|	2505897	2506838	+	941	peg.2382	GO:0003700;GO:0004089;GO:0003677;GO:0006355	K16135	proNOG05960	K	LysR family transcriptional regulator [Yersinia pestis KIM10+]	sp|P76250|DMLR_ECOLI HTH-type transcriptional regulator DmlR OS=Escherichia coli (strain K12) GN=dmlR PE=1 SV=2
peg.2658	6370.04	2782.72	9957.36	3.57828	1.83927	6.71558e-07	1.54608e-05	gi|999999111|ref|Chr1.1|	2779463	2781787	+	2324	peg.2658	GO:0008692;GO:0005737;GO:0006635;GO:0051287;GO:0003857;GO:0004300	K01782	proNOG00862	I	multifunctional fatty acid oxidation complex subunit alpha [Yersinia pestis Antiqua]	sp|A4TM82|FADJ_YERPP Fatty acid oxidation complex subunit alpha OS=Yersinia pestis (strain Pestoides F) GN=fadJ PE=3 SV=1
peg.33	7428.6	11426	3431.24	0.300302	-1.73551	6.73984e-07	1.54608e-05	gi|999999111|ref|Chr1.1|	34592	34948	+	356	peg.33	-	K14762	proNOG35499	S	hypothetical protein y4084 [Yersinia pestis KIM10+]	sp|P0ADL0|YIBL_ECO57 Uncharacterized protein YibL OS=Escherichia coli O157:H7 GN=yibL PE=4 SV=1
peg.3060	13253.1	20650.2	5855.92	0.283577	-1.81819	6.74945e-07	1.54608e-05	gi|999999111|ref|Chr1.1|	3189803	3190555	+	752	peg.3060	GO:0046538;GO:0005829;GO:0043456;GO:0006096;GO:0006094	K01834	proNOG03770	G	phosphoglyceromutase [Yersinia pseudotuberculosis IP 32953]	sp|A7FKP6|GPMA_YERP3 2,3-bisphosphoglycerate-dependent phosphoglycerate mutase OS=Yersinia pseudotuberculosis serotype O:1b (strain IP 31758) GN=gpmA PE=3 SV=1
peg.3576	1842.04	2840.04	844.043	0.297194	-1.75052	6.92529e-07	1.57818e-05	gi|999999111|ref|Chr1.1|	3773483	3773698	+	215	peg.3576	GO:0003735;GO:0006412;GO:0022627;GO:0016787	K02970	proNOG52400;COG0828	J	30S ribosomal protein S21 [Escherichia coli O157:H7 str. EDL933]	sp|A8APV6|RS21_CITK8 30S ribosomal protein S21 OS=Citrobacter koseri (strain ATCC BAA-895 / CDC 4225-83 / SGSC4696) GN=rpsU PE=3 SV=1
peg.693	5676.68	8737.23	2616.14	0.299424	-1.73974	7.84655e-07	1.77895e-05	gi|999999111|ref|Chr1.1|	776485	778083	+	1598	peg.693	GO:0005524;GO:0006750;GO:0004357	K01919	proNOG03842	H	glutamate--cysteine ligase [Yersinia pestis KIM10+]	sp|Q8ZBU2|GSH1_YERPE Glutamate--cysteine ligase OS=Yersinia pestis GN=gshA PE=3 SV=1
peg.951	24621.9	41893.8	7350.11	0.175447	-2.5109	7.91809e-07	1.78601e-05	gi|999999111|ref|Chr1.1|	1048692	1049996	+	1304	peg.951	GO:0006457;GO:0005737;GO:0003755;GO:0051301;GO:0000413;GO:0007049;GO:0015031	K03545	proNOG00012	O	trigger factor [Yersinia pestis KIM10+]	sp|A7FLC5|TIG_YERP3 Trigger factor OS=Yersinia pseudotuberculosis serotype O:1b (strain IP 31758) GN=tig PE=3 SV=1
peg.3654	1249.4	2024.45	474.344	0.234307	-2.09353	8.3991e-07	1.8849e-05	gi|999999111|ref|Chr1.1|	3857600	3857986	-	386	peg.3654	GO:0008413;GO:0006281	K03574	proNOG33254	L	nucleoside triphosphate pyrophosphohydrolase [Yersinia pestis KIM10+]	sp|P08337|MUTT_ECOLI 8-oxo-dGTP diphosphatase OS=Escherichia coli (strain K12) GN=mutT PE=1 SV=1
peg.758	8333.02	13380.6	3285.48	0.245541	-2.02596	8.55307e-07	1.90654e-05	gi|999999111|ref|Chr1.1|	836204	836539	+	335	peg.758	GO:0009306;GO:0015450;GO:0016021;GO:0071806	K03075	proNOG51990	U	preprotein translocase subunit SecG [Yersinia pestis KIM10+]	sp|P0AGA1|SECG_ECO57 Protein-export membrane protein SecG OS=Escherichia coli O157:H7 GN=secG PE=3 SV=1
peg.711	3070.18	4732.46	1407.91	0.2975	-1.74904	8.58181e-07	1.90654e-05	gi|999999111|ref|Chr1.1|	790979	792055	+	1076	peg.711	GO:0009423;GO:0009073;GO:0003849	K01626	proNOG00680	E	phospho-2-dehydro-3-deoxyheptonate aldolase [Yersinia pestis KIM10+]	sp|P00888|AROF_ECOLI Phospho-2-dehydro-3-deoxyheptonate aldolase, Tyr-sensitive OS=Escherichia coli (strain K12) GN=aroF PE=1 SV=1
peg.3281	6550.01	9995.29	3104.73	0.31062	-1.68678	9.50696e-07	2.09211e-05	gi|999999111|ref|Chr1.1|	3450008	3451987	+	1979	peg.3281	GO:0046872;GO:0033388;GO:0006527;GO:0008295;GO:0008792	K01585	proNOG03717	E	arginine decarboxylase [Yersinia pestis KIM10+]	sp|Q8ZHG8|SPEA_YERPE Biosynthetic arginine decarboxylase OS=Yersinia pestis GN=speA PE=3 SV=1
peg.2907	2366.17	3808.22	924.124	0.242666	-2.04296	9.51176e-07	2.09211e-05	gi|999999111|ref|Chr1.1|	3038001	3038615	+	614	peg.2907	GO:0003746;GO:0005737;GO:0006414	K02356	proNOG04932	J	AE013892_10 putative elongation factor [Yersinia pestis KIM10+]	sp|A7FK85|EFPL_YERP3 Elongation factor P-like protein OS=Yersinia pseudotuberculosis serotype O:1b (strain IP 31758) GN=YpsIP31758_2698 PE=3 SV=1
peg.990	770.027	1196.73	343.323	0.286884	-1.80146	9.61178e-07	2.10231e-05	gi|999999111|ref|Chr1.1|	1093106	1093681	+	575	peg.990	GO:0006310;GO:0006281;GO:0003677;GO:0046872	K06187	proNOG03239	L	recombination protein RecR [Yersinia pestis KIM10+]	sp|A7FL89|RECR_YERP3 Recombination protein RecR OS=Yersinia pseudotuberculosis serotype O:1b (strain IP 31758) GN=recR PE=3 SV=1
peg.1701	482.92	216.8	749.039	3.45497	1.78867	9.65322e-07	2.10231e-05	gi|999999111|ref|Chr1.1|	1843298	1844242	+	944	peg.1701	GO:0016798;GO:0044780;GO:0008152;GO:0004040	K02395	proNOG10677	N	flagellar rod assembly protein/muramidase FlgJ [Yersinia pestis KIM10+]	sp|P15931|FLGJ_SALTY Peptidoglycan hydrolase FlgJ OS=Salmonella typhimurium (strain LT2 / SGSC1412 / ATCC 700720) GN=flgJ PE=1 SV=1
peg.3228	444.571	197.719	691.424	3.49701	1.80612	9.85829e-07	2.13645e-05	gi|999999111|ref|Chr1.1|	3387984	3389336	+	1352	peg.3228	-	K11893	proNOG06195	S	hypothetical protein y2704 [Yersinia pestis KIM10+]	-
peg.4445	2341.33	688.095	3994.57	5.80526	2.53736	9.98042e-07	2.15236e-05	gi|999999111|ref|Plas1.1|	100577	102586	+	2009	peg.4445	GO:0005524;GO:0003677;GO:0090305;GO:0004519;GO:0004527	K03497	proNOG02065	K	putative DNA-binding protein [Yersinia pestis CO92]	sp|Q9ZGR8|YUBM_ECO57 Uncharacterized protein YubM OS=Escherichia coli O157:H7 GN=yubM PE=3 SV=2
peg.3933	8266.1	12599.5	3932.75	0.312137	-1.67975	1.04198e-06	2.2362e-05	gi|999999111|ref|Chr1.1|	4169301	4169876	-	575	peg.3933	GO:0006950	K05795	proNOG10514	T	tellurium resistance protein [Yersinia pestis KIM10+]	sp|Q52358|TERE_SERMA Tellurium resistance protein TerE OS=Serratia marcescens GN=terE PE=3 SV=1
peg.4581	2704.69	755.779	4653.6	6.15735	2.62231	1.05803e-06	2.25968e-05	gi|999999111|ref|Plas3.1|	21271	21720	-	449	peg.4581	GO:0004747;GO:0006014;GO:0046835	-	-	-	hypothetical protein YPCD1.73c [Yersinia pestis CO92]	-
peg.4352	143.818	42.2714	245.366	5.80453	2.53718	1.08499e-06	2.30614e-05	gi|999999111|ref|Plas1.1|	15642	16013	+	371	peg.4352	GO:0004527;GO:0090305;GO:0004519;GO:0005524	-	proNOG71848	S	hypothetical protein YPMT1.48c [Yersinia pestis CO92]	sp|Q38665|NINX_BPP22 Putative protein ninX OS=Enterobacteria phage P22 GN=ninX PE=4 SV=1
peg.4387	1078.02	405.784	1750.25	4.31325	2.10878	1.12683e-06	2.3836e-05	gi|999999111|ref|Plas1.1|	39111	40685	+	1574	peg.4387	GO:0004527;GO:0004519;GO:0090305	-	proNOG66102	S	hypothetical protein YPMT1.23c [Yersinia pestis CO92]	-
peg.4034	41220.1	66696.1	15744.1	0.236058	-2.08279	1.13884e-06	2.39753e-05	gi|999999111|ref|Chr1.1|	4251274	4253382	-	2108	peg.4034	GO:0006414;GO:0003924;GO:0003746;GO:0005525;GO:0005737	K02355	proNOG01073	J	elongation factor G [Yersinia pestis KIM10+]	sp|A7FNN9|EFG_YERP3 Elongation factor G OS=Yersinia pseudotuberculosis serotype O:1b (strain IP 31758) GN=fusA PE=3 SV=1
peg.1293	54011.1	97220.9	10801.4	0.111101	-3.17005	1.1624e-06	2.43554e-05	gi|999999111|ref|Chr1.1|	1421085	1422146	-	1061	peg.1293	GO:0005198;GO:0015288;GO:0006811;GO:0046930;GO:0000746;GO:0009279;GO:0055085	K03286	proNOG104131;proNOG07366	M	outer membrane protein OmpA [Yersinia pseudotuberculosis IP 32953]	sp|Q8ZG77|OMPA_YERPE Outer membrane protein A OS=Yersinia pestis GN=ompA PE=3 SV=1
peg.3280	1486.53	2266.68	706.37	0.311631	-1.68209	1.16932e-06	2.43847e-05	gi|999999111|ref|Chr1.1|	3449601	3449762	+	161	peg.3280	-	-	-	-	hypothetical protein YPK_0844 [Yersinia pseudotuberculosis YPIII]	-
peg.4376	222.105	95.501	348.709	3.65137	1.86844	1.19569e-06	2.48177e-05	gi|999999111|ref|Plas1.1|	31174	31596	-	422	peg.4376	GO:0005524;GO:0004519;GO:0090305;GO:0004527	-	proNOG65248	S	putative lipoprotein [Yersinia pestis CO92]	-
peg.2022	30147.6	46429.8	13865.3	0.29863	-1.74357	1.22659e-06	2.53399e-05	gi|999999111|ref|Chr1.1|	2140021	2140419	-	398	peg.2022	GO:0005622;GO:0003677;GO:0006355;GO:0046983	K03746	proNOG26064	K	global DNA-binding transcriptional dual regulator H-NS [Yersinia pestis Antiqua]	sp|P18955|HNS_SERMA DNA-binding protein H-NS OS=Serratia marcescens GN=hns PE=3 SV=2
peg.3098	1364.36	2269.67	459.055	0.202256	-2.30574	1.27825e-06	2.62843e-05	gi|999999111|ref|Chr1.1|	3227446	3228534	+	1088	peg.3098	-	-	proNOG43787	S	hypothetical protein y3082 [Yersinia pestis KIM10+]	-
peg.366	4046.57	6183.34	1909.8	0.308863	-1.69496	1.30295e-06	2.66683e-05	gi|999999111|ref|Chr1.1|	404216	405166	-	950	peg.366	GO:0015937;GO:0005829;GO:0016310;GO:0043097;GO:0004594;GO:0006206;GO:0005524;GO:0004849	K00867	proNOG01614	H	pantothenate kinase [Yersinia pestis KIM10+]	sp|A7FNJ3|COAA_YERP3 Pantothenate kinase OS=Yersinia pseudotuberculosis serotype O:1b (strain IP 31758) GN=coaA PE=3 SV=1
peg.1409	16651.1	25353.6	7948.6	0.31351	-1.67342	1.37359e-06	2.79845e-05	gi|999999111|ref|Chr1.1|	1550154	1551563	+	1409	peg.1409	GO:0004616;GO:0006098;GO:0019521;GO:0055114	K00033	proNOG00458	G	6-phosphogluconate dehydrogenase [Yersinia pseudotuberculosis IP 32953]	sp|P14062|6PGD_SALTY 6-phosphogluconate dehydrogenase, decarboxylating OS=Salmonella typhimurium (strain LT2 / SGSC1412 / ATCC 700720) GN=gnd PE=3 SV=1
peg.4589	1329.91	244.576	2415.25	9.87525	3.30382	1.45868e-06	2.95026e-05	gi|999999111|ref|Plas3.1|	26110	26517	-	407	peg.4589	GO:0015074;GO:0003676	K07497	-	-	hypothetical protein YPA_CD0066 [Yersinia pestis Antiqua]	sp|Q47718|INSO2_ECOLI Putative transposase InsO for insertion sequence element IS911B OS=Escherichia coli (strain K12) GN=insO2 PE=5 SV=1
peg.919	1659.07	2654.21	663.924	0.25014	-1.99919	1.46145e-06	2.95026e-05	gi|999999111|ref|Chr1.1|	1019138	1019473	+	335	peg.919	GO:0016021	K03210	proNOG55048	U	preprotein translocase subunit YajC [Yersinia pseudotuberculosis IP 32953]	sp|P0ADZ9|YAJC_ECO57 UPF0092 membrane protein YajC OS=Escherichia coli O157:H7 GN=yajC PE=3 SV=1
peg.4393	88.9687	34.5784	143.359	4.14591	2.05169	1.54472e-06	3.10419e-05	gi|999999111|ref|Plas1.1|	44589	44933	+	344	peg.4393	GO:0004527;GO:0004519;GO:0090305;GO:0005524	-	proNOG81775	R	hypothetical protein YPMT1.17c [Yersinia pestis CO92]	-
peg.1834	3793.98	327.248	7260.7	22.1872	4.47165	1.5787e-06	3.15811e-05	gi|999999111|ref|Chr1.1|	1959080	1960012	-	932	peg.1834	-	-	proNOG76799	S	hypothetical protein y2315 [Yersinia pestis KIM10+]	-
peg.704	5576.63	9948.98	1204.28	0.121045	-3.04638	1.60096e-06	3.18822e-05	gi|999999111|ref|Chr1.1|	785853	786200	+	347	peg.704	GO:0006412;GO:0003735;GO:0022625	K02884	proNOG33095	J	50S ribosomal protein L19 [Yersinia pestis KIM10+]	sp|A7FLQ4|RL19_YERP3 50S ribosomal protein L19 OS=Yersinia pseudotuberculosis serotype O:1b (strain IP 31758) GN=rplS PE=3 SV=1
peg.4061	18815.5	28666.1	8964.92	0.312736	-1.67698	1.64218e-06	3.25564e-05	gi|999999111|ref|Chr1.1|	4273905	4274537	+	632	peg.4061	GO:0003700;GO:0006355;GO:0003677;GO:0005622	K10914	proNOG04379	T	cAMP-regulatory protein [Yersinia pestis KIM10+]	sp|P0A2T7|CRP_ENTAE cAMP receptor protein OS=Enterobacter aerogenes GN=crp PE=4 SV=1
peg.1330	221.218	97.2911	345.146	3.54756	1.82683	1.72995e-06	3.4088e-05	gi|999999111|ref|Chr1.1|	1454427	1456163	+	1736	peg.1330	GO:0016021	-	proNOG06273	M	hypothetical protein YP_1360 [Yersinia pestis biovar Microtus str. 91001]	sp|P13794|PORF_PSEAE Outer membrane porin F OS=Pseudomonas aeruginosa (strain ATCC 15692 / PAO1 / 1C / PRS 101 / LMG 12228) GN=oprF PE=1 SV=1
peg.3998	1604.76	2468.27	741.255	0.300313	-1.73546	1.73485e-06	3.4088e-05	gi|999999111|ref|Chr1.1|	4231131	4232507	+	1376	peg.3998	GO:0071805;GO:0005886;GO:0015079	K03499	proNOG04041	P	potassium transporter peripheral membrane component [Yersinia pestis KIM10+]	sp|P0A2K0|TRKA_SALTI Trk system potassium uptake protein TrkA OS=Salmonella typhi GN=trkA PE=3 SV=1
peg.761	43291.6	65843.6	20739.7	0.314983	-1.66665	1.83183e-06	3.58341e-05	gi|999999111|ref|Chr1.1|	839057	841711	+	2654	peg.761	GO:0006413;GO:0005525;GO:0005737;GO:0003924;GO:0003743	K02519	proNOG00037	J	translation initiation factor IF-2 [Yersinia pestis CO92]	sp|Q1CC07|IF2_YERPA Translation initiation factor IF-2 OS=Yersinia pestis bv. Antiqua (strain Antiqua) GN=infB PE=3 SV=1
peg.4427	257848	415011	100685	0.242608	-2.0433	1.88106e-06	3.6635e-05	gi|999999111|ref|Plas1.1|	85634	87397	-	1763	peg.4427	GO:0005524;GO:0004527;GO:0090305;GO:0004519	K11009	proNOG16082	S	toxin [Yersinia pestis KIM10+]	sp|Q53728|PLD_STRAT Phospholipase D OS=Streptomyces antibioticus PE=1 SV=1
peg.4345	721.596	244.915	1198.28	4.89263	2.29061	1.95214e-06	3.78527e-05	gi|999999111|ref|Plas1.1|	10434	10865	+	431	peg.4345	GO:0005524;GO:0004519;GO:0090305;GO:0004527	-	proNOG79290	R	hypothetical protein [Yersinia pestis]	-
peg.1294	1210.56	1866.4	554.724	0.297216	-1.75041	2.01616e-06	3.89233e-05	gi|999999111|ref|Chr1.1|	1422504	1423010	-	506	peg.1294	GO:0009276;GO:0007049;GO:0051782;GO:0009432;GO:0006281	K13053	proNOG38310	D	SOS cell division inhibitor [Yersinia pestis KIM10+]	sp|Q1CA26|SULA_YERPA Cell division inhibitor SulA OS=Yersinia pestis bv. Antiqua (strain Antiqua) GN=sulA PE=3 SV=1
peg.1343	1651	785.824	2516.17	3.20196	1.67895	2.03981e-06	3.92086e-05	gi|999999111|ref|Chr1.1|	1471775	1475197	+	3422	peg.1343	GO:0016021	K11891	proNOG101781	S	hypothetical protein y2688 [Yersinia pestis KIM10+]	-
peg.3997	3058.53	4681.17	1435.89	0.306738	-1.70492	2.16192e-06	4.1376e-05	gi|999999111|ref|Chr1.1|	4229786	4231075	+	1289	peg.3997	GO:0016434;GO:0006355;GO:0031167;GO:0005737;GO:0003723	K03500	proNOG00446	J	16S rRNA methyltransferase GidB [Yersinia pestis KIM10+]	sp|A7FNK4|RSMB_YERP3 Ribosomal RNA small subunit methyltransferase B OS=Yersinia pseudotuberculosis serotype O:1b (strain IP 31758) GN=rsmB PE=3 SV=1
peg.4113	4164.7	6369.84	1959.55	0.30763	-1.70073	2.18022e-06	4.15464e-05	gi|999999111|ref|Chr1.1|	4330162	4330737	+	575	peg.4113	GO:0008198;GO:0051537;GO:0097428;GO:0005829;GO:0016226;GO:0051539;GO:0005759	K07400	proNOG04003	O	DNA uptake protein [Yersinia pestis KIM10+]	sp|A7FNW0|NFUA_YERP3 Fe/S biogenesis protein NfuA OS=Yersinia pseudotuberculosis serotype O:1b (strain IP 31758) GN=nfuA PE=3 SV=1
peg.244	161.552	254.275	68.8289	0.270687	-1.8853	2.19529e-06	4.16541e-05	gi|999999111|ref|Chr1.1|	270412	270708	-	296	peg.244	GO:0003755;GO:0000413	K03769	proNOG52747	O	peptidyl-prolyl cis-trans isomerase C [Yersinia pestis KIM10+]	sp|P0A9L7|PPIC_ECO57 Peptidyl-prolyl cis-trans isomerase C OS=Escherichia coli O157:H7 GN=ppiC PE=3 SV=2
peg.4346	651.774	238.049	1065.5	4.47597	2.1622	2.21033e-06	4.17602e-05	gi|999999111|ref|Plas1.1|	10985	12013	+	1028	peg.4346	GO:0004527;GO:0004519;GO:0090305;GO:0005524	-	proNOG78997	K	hypothetical protein YPMT1.52c [Yersinia pestis CO92]	-
peg.4206	572.541	866.844	278.238	0.320978	-1.63945	2.22288e-06	4.18185e-05	gi|999999111|ref|Chr1.1|	4418597	4418872	+	275	peg.4206	GO:0006351;GO:0003899;GO:0003677	K03060	proNOG61722	K	DNA-directed RNA polymerase subunit omega [Yersinia pestis KIM10+]	sp|Q1C257|RPOZ_YERPA DNA-directed RNA polymerase subunit omega OS=Yersinia pestis bv. Antiqua (strain Antiqua) GN=rpoZ PE=3 SV=1
peg.1761	1006.45	1534.2	478.691	0.312013	-1.68032	2.29251e-06	4.29457e-05	gi|999999111|ref|Chr1.1|	1903562	1903786	-	224	peg.1761	-	-	proNOG62250	S	hypothetical protein YP_1529 [Yersinia pestis biovar Microtus str. 91001]	sp|P0AD08|YECF_ECOL6 Uncharacterized protein YecF OS=Escherichia coli O6:H1 (strain CFT073 / ATCC 700928 / UPEC) GN=yecF PE=4 SV=1
peg.3145	2943.78	4464.25	1423.31	0.318823	-1.64917	2.4022e-06	4.48107e-05	gi|999999111|ref|Chr1.1|	3273361	3274149	-	788	peg.3145	GO:0009245;GO:0005737;GO:0008780	K00677	proNOG01151	M	UDP-N-acetylglucosamine acyltransferase [Yersinia pestis KIM10+]	sp|A7FFI1|LPXA_YERP3 Acyl-[acyl-carrier-protein]--UDP-N-acetylglucosamine O-acyltransferase OS=Yersinia pseudotuberculosis serotype O:1b (strain IP 31758) GN=lpxA PE=3 SV=1
peg.4400	59.1806	21.6069	96.7543	4.47794	2.16283	2.49621e-06	4.63686e-05	gi|999999111|ref|Plas1.1|	51957	52292	+	335	peg.4400	GO:0005524;GO:0090305;GO:0004519;GO:0004527	-	proNOG72348;proNOG68112	S	minor tail fiber protein M [Yersinia pestis CO92]	-
peg.1850	4438.96	6725.83	2152.08	0.319973	-1.64398	2.50689e-06	4.63723e-05	gi|999999111|ref|Chr1.1|	1973992	1975083	-	1091	peg.1850	GO:0005525;GO:0016887;GO:0043023;GO:0043022;GO:0005524	K06942	proNOG02003	J	GTP-dependent nucleic acid-binding protein EngD [Yersinia pestis KIM10+]	sp|P0ABU3|YCHF_ECO57 Ribosome-binding ATPase YchF OS=Escherichia coli O157:H7 GN=ychF PE=3 SV=2
peg.4157	10119.8	15169	5070.5	0.334266	-1.58093	2.56479e-06	4.72456e-05	gi|999999111|ref|Chr1.1|	4373663	4374430	+	767	peg.4157	GO:0005829;GO:0006096;GO:0006094;GO:0004807;GO:0019563;GO:0046166;GO:0006098	K01803	proNOG07477	G	triosephosphate isomerase [Yersinia pestis KIM10+]	sp|A7FCW8|TPIS_YERP3 Triosephosphate isomerase OS=Yersinia pseudotuberculosis serotype O:1b (strain IP 31758) GN=tpiA PE=3 SV=1
peg.615	1233	1884.95	581.053	0.308259	-1.69778	2.58622e-06	4.73477e-05	gi|999999111|ref|Chr1.1|	693528	693887	-	359	peg.615	GO:0008616;GO:0046872;GO:0016829	K01737	proNOG33313	H	6-pyruvoyl tetrahydrobiopterin synthase [Yersinia pestis KIM10+]	sp|P65871|QUED_ECO57 6-carboxy-5,6,7,8-tetrahydropterin synthase OS=Escherichia coli O157:H7 GN=queD PE=3 SV=1
peg.1003	104.515	169.346	39.6837	0.234335	-2.09336	2.60661e-06	4.73477e-05	gi|999999111|ref|Chr1.1|	1106084	1106797	+	713	peg.1003	GO:0016740	-	COG0463	M	glycosyltransferase [Yersinia pestis KIM10+]	sp|Q58457|Y1057_METJA Uncharacterized glycosyltransferase MJ1057 OS=Methanocaldococcus jannaschii (strain ATCC 43067 / DSM 2661 / JAL-1 / JCM 10045 / NBRC 100440) GN=MJ1057 PE=3 SV=2
peg.1465	39675.7	60074.3	19277	0.320886	-1.63987	2.61065e-06	4.73477e-05	gi|999999111|ref|Chr1.1|	1606627	1610292	-	3665	peg.1465	GO:0008995;GO:0003723;GO:0009898;GO:0006402;GO:0008033;GO:0000287;GO:0005737;GO:0008270;GO:0006364;GO:0090502;GO:0004521	K08300	COG1530;proNOG00057	J	ribonuclease E [Yersinia pestis biovar Microtus str. 91001]	sp|P21513|RNE_ECOLI Ribonuclease E OS=Escherichia coli (strain K12) GN=rne PE=1 SV=6
peg.1583	253.34	114.169	392.511	3.43798	1.78156	2.61317e-06	4.73477e-05	gi|999999111|ref|Chr1.1|	1730503	1731255	-	752	peg.1583	GO:0071555;GO:0030288	K07346	proNOG07223;COG3121	UN	pilus assembly chaperone [Yersinia pestis KIM10+]	-
peg.2796	4041.86	6104.62	1979.11	0.324198	-1.62505	2.72659e-06	4.92011e-05	gi|999999111|ref|Chr1.1|	2917478	2918515	-	1037	peg.2796	GO:0008360;GO:0016021;GO:0043565;GO:0005886	K15539	proNOG09599	S	cytoskeletal protein RodZ [Yersinia pestis KIM10+]	sp|Q1C5I7|RODZ_YERPA Cytoskeleton protein RodZ OS=Yersinia pestis bv. Antiqua (strain Antiqua) GN=rodZ PE=3 SV=1
peg.1586	137.147	52.0232	222.271	4.27254	2.09509	2.78356e-06	5.00249e-05	gi|999999111|ref|Chr1.1|	1731864	1732394	-	530	peg.1586	GO:0019028	-	proNOG65640	S	hypothetical protein y1861 [Yersinia pestis KIM10+]	-
peg.1681	504.917	236.404	773.43	3.27165	1.71002	2.90395e-06	5.19772e-05	gi|999999111|ref|Chr1.1|	1827031	1828191	+	1160	peg.1681	GO:0044780;GO:0009306;GO:0016021	K02401	proNOG00418	N	flagellar biosynthesis protein FlhB [Yersinia pestis KIM10+]	sp|Q56886|FLHB_YEREN Flagellar biosynthetic protein FlhB OS=Yersinia enterocolitica GN=flhB PE=3 SV=1
peg.3232	1808.74	871.008	2746.47	3.15321	1.65682	2.93502e-06	5.23214e-05	gi|999999111|ref|Chr1.1|	3392668	3395316	+	2648	peg.3232	GO:0006508;GO:0005524;GO:0008233	K11907	proNOG03753	O	protease [Yersinia pestis KIM10+]	sp|Q9I742|CLPV1_PSEAE Protein ClpV1 OS=Pseudomonas aeruginosa (strain ATCC 15692 / PAO1 / 1C / PRS 101 / LMG 12228) GN=clpV1 PE=1 SV=1
peg.1872	259.569	118.297	400.842	3.38844	1.76062	3.15592e-06	5.60334e-05	gi|999999111|ref|Chr1.1|	1994980	1995864	-	884	peg.1872	GO:0016887;GO:0005524	-	-	-	hypothetical protein YPA_1414 [Yersinia pestis Antiqua]	sp|Q02R79|POTA_PSEAB Spermidine/putrescine import ATP-binding protein PotA OS=Pseudomonas aeruginosa (strain UCBPP-PA14) GN=potA PE=3 SV=1
peg.1780	27.6371	7.09864	48.1755	6.78658	2.76269	3.18862e-06	5.63876e-05	gi|999999111|ref|Chr1.1|	1914922	1915281	-	359	peg.1780	-	-	COG4540	R	hypothetical protein y2429 [Yersinia pestis KIM10+]	sp|P31340|VPV_BPP2 Baseplate assembly protein V OS=Enterobacteria phage P2 GN=V PE=1 SV=2
peg.2984	8481.49	13025.9	3937.14	0.302256	-1.72616	3.2572e-06	5.73709e-05	gi|999999111|ref|Chr1.1|	3115111	3116241	+	1130	peg.2984	GO:0004748;GO:0009186;GO:0055114	K00526	proNOG03294	F	ribonucleotide-diphosphate reductase subunit beta [Yersinia pseudotuberculosis IP 32953]	sp|P37427|RIR2_SALTY Ribonucleoside-diphosphate reductase 1 subunit beta OS=Salmonella typhimurium (strain LT2 / SGSC1412 / ATCC 700720) GN=nrdB PE=3 SV=3
peg.4286	523.058	800.04	246.076	0.30758	-1.70097	3.29266e-06	5.77652e-05	gi|999999111|ref|Chr1.1|	4499959	4500516	+	557	peg.4286	GO:0005525;GO:0006777	K03753	proNOG36590	H	molybdopterin-guanine dinucleotide biosynthesis protein B [Yersinia pestis KIM10+]	sp|P32125|MOBB_ECOLI Molybdopterin-guanine dinucleotide biosynthesis adapter protein OS=Escherichia coli (strain K12) GN=mobB PE=1 SV=3
peg.612	50719.2	75746.6	25691.9	0.339182	-1.55987	3.38147e-06	5.90889e-05	gi|999999111|ref|Chr1.1|	690247	691542	+	1295	peg.612	GO:0004634;GO:0005576;GO:0000015;GO:0000287;GO:0006096;GO:0009986	K01689	proNOG00437	G	phosphopyruvate hydratase [Yersinia pestis KIM10+]	sp|Q1C3Y6|ENO_YERPA Enolase OS=Yersinia pestis bv. Antiqua (strain Antiqua) GN=eno PE=3 SV=1
peg.2479	704.136	337.666	1070.61	3.17061	1.66476	3.41546e-06	5.94478e-05	gi|999999111|ref|Chr1.1|	2607796	2609766	+	1970	peg.2479	GO:0016310;GO:0047590	K03338	proNOG08288	G	myo-inositol catabolism protein IolB [Yersinia pestis KIM10+]	sp|Q5KYR3|IOLC_GEOKA 5-dehydro-2-deoxygluconokinase OS=Geobacillus kaustophilus (strain HTA426) GN=iolC PE=3 SV=1
peg.719	2117.83	3860.69	374.969	0.097125	-3.36401	3.53097e-06	6.10498e-05	gi|999999111|ref|Chr1.1|	797066	797233	+	167	peg.719	GO:0003697;GO:0006269;GO:1990077	K02686	proNOG35713	L	primosomal replication protein N [Yersinia pseudotuberculosis IP 31758]	sp|A7FMW4|PRIB_YERP3 Primosomal replication protein n OS=Yersinia pseudotuberculosis serotype O:1b (strain IP 31758) GN=priB PE=3 SV=1
peg.875	2786.67	4229.66	1343.69	0.317683	-1.65434	3.53512e-06	6.10498e-05	gi|999999111|ref|Chr1.1|	969760	970983	+	1223	peg.875	GO:0046872;GO:0009055;GO:0032259;GO:0016021;GO:0005886;GO:0055114;GO:0006814;GO:0016655;GO:0008168;GO:0051537	K00351	proNOG01534	C	Na(+)-translocating NADH-quinone reductase subunit F [Yersinia pestis KIM10+]	sp|A7FLJ3|NQRF_YERP3 Na(+)-translocating NADH-quinone reductase subunit F OS=Yersinia pseudotuberculosis serotype O:1b (strain IP 31758) GN=nqrF PE=3 SV=1
peg.1196	182.039	81.6222	282.455	3.46052	1.79099	3.55972e-06	6.12356e-05	gi|999999111|ref|Chr1.1|	1303350	1304135	+	785	peg.1196	GO:0015688;GO:0005524;GO:0015623	K02013	proNOG42089	P	ABC transport protein [Yersinia pestis KIM10+]	sp|P07821|FHUC_ECOLI Iron(3+)-hydroxamate import ATP-binding protein FhuC OS=Escherichia coli (strain K12) GN=fhuC PE=1 SV=3
peg.4375	332.909	154.165	511.652	3.31887	1.73069	3.59462e-06	6.15961e-05	gi|999999111|ref|Plas1.1|	30642	31169	-	527	peg.4375	GO:0004527;GO:0006355;GO:0004519;GO:0090305;GO:0005524;GO:0003700	-	proNOG77396	K	putative transcriptional regulator [Yersinia pestis CO92]	sp|P52618|FLJA_SALAB Repressor of phase 1 flagellin gene OS=Salmonella abony GN=fljA PE=4 SV=1
peg.2019	916.272	439.532	1393.01	3.16931	1.66417	3.66939e-06	6.26347e-05	gi|999999111|ref|Chr1.1|	2136917	2137933	+	1016	peg.2019	GO:0005622;GO:0010468;GO:0000160;GO:0045862	K02485	proNOG08771	T	response regulator of RpoS [Yersinia pestis KIM10+]	sp|P0AEV2|RSSB_ECO57 Regulator of RpoS OS=Escherichia coli O157:H7 GN=rssB PE=3 SV=1
peg.3146	3252.78	4906.04	1599.52	0.326032	-1.61692	3.68817e-06	6.27131e-05	gi|999999111|ref|Chr1.1|	3274153	3274698	-	545	peg.3146	GO:0009245;GO:0047451;GO:0005737;GO:0006633	K02372	proNOG43537	I	(3R)-hydroxymyristoyl-ACP dehydratase [Yersinia pestis KIM10+]	sp|A7FFI0|FABZ_YERP3 3-hydroxyacyl-[acyl-carrier-protein] dehydratase FabZ OS=Yersinia pseudotuberculosis serotype O:1b (strain IP 31758) GN=fabZ PE=3 SV=1
peg.4596	900.736	304.221	1497.25	4.92159	2.29912	3.70322e-06	6.27277e-05	gi|999999111|ref|Plas3.1|	30061	30441	+	380	peg.4596	GO:0006313;GO:0003677;GO:0004803;GO:0015074	-	proNOG03798	L	putative transposase homolog [Yersinia pestis]	sp|Q9RI18|LCRT_YERPE Low calcium response locus protein T OS=Yersinia pestis GN=lcrT PE=4 SV=2
peg.2374	2908.63	1428.12	4389.15	3.07339	1.61983	3.84049e-06	6.45477e-05	gi|999999111|ref|Chr1.1|	2490053	2497648	-	7595	peg.2374	-	K15125	proNOG01277	U	AE013773_2 putative hemagglutinin-like secreted protein [Yersinia pestis KIM10+]	sp|P12255|FHAB_BORPE Filamentous hemagglutinin OS=Bordetella pertussis (strain Tohama I / ATCC BAA-589 / NCTC 13251) GN=fhaB PE=1 SV=4
peg.1347	750.113	362.618	1137.61	3.13721	1.64948	3.84673e-06	6.45477e-05	gi|999999111|ref|Chr1.1|	1478609	1480372	+	1763	peg.1347	-	K11896	proNOG03113	S	hypothetical protein y2684 [Yersinia pestis KIM10+]	-
peg.2298	6043.92	9106.62	2981.21	0.327368	-1.61102	3.85446e-06	6.45477e-05	gi|999999111|ref|Chr1.1|	2417236	2418900	-	1664	peg.2298	GO:0016763;GO:0006493;GO:0097502;GO:0016021;GO:0009245;GO:0005886;GO:0009103;GO:0000030	K07264	proNOG05428	M	4-amino-4-deoxy-L-arabinose transferase [Yersinia pestis KIM10+]	sp|A7FHH6|ARNT_YERP3 Undecaprenyl phosphate-alpha-4-amino-4-deoxy-L-arabinose arabinosyl transferase OS=Yersinia pseudotuberculosis serotype O:1b (strain IP 31758) GN=arnT PE=3 SV=1
peg.4580	38157	7356.22	68957.8	9.37408	3.22868	4.00407e-06	6.68e-05	gi|999999111|ref|Plas3.1|	19065	21263	-	2198	peg.4580	GO:0005576;GO:0004674;GO:0005524;GO:0006468;GO:0005515;GO:0009405	-	COG0515;proNOG99607	T	secreted protein kinase [Yersinia pestis CO92]	sp|Q9RI12|YPKA_YERPE Protein kinase YpkA OS=Yersinia pestis GN=ypkA PE=3 SV=1
peg.589	2837.24	4286.18	1388.31	0.323905	-1.62636	4.03576e-06	6.70756e-05	gi|999999111|ref|Chr1.1|	660970	661830	-	860	peg.589	-	K06206	-	-	sugar fermentation stimulation protein A [Yersinia pestis Antiqua]	sp|Q1C3W4|SFSA_YERPA Sugar fermentation stimulation protein homolog OS=Yersinia pestis bv. Antiqua (strain Antiqua) GN=sfsA PE=3 SV=2
peg.1332	1762.98	738.43	2787.53	3.77495	1.91646	4.06665e-06	6.73255e-05	gi|999999111|ref|Chr1.1|	1457046	1459688	+	2642	peg.1332	GO:0006508;GO:0008233;GO:0005524	K11907	proNOG03753	O	ATPase subunit of ATP-dependent protease [Yersinia pestis biovar Microtus str. 91001]	sp|Q9I742|CLPV1_PSEAE Protein ClpV1 OS=Pseudomonas aeruginosa (strain ATCC 15692 / PAO1 / 1C / PRS 101 / LMG 12228) GN=clpV1 PE=1 SV=1
peg.3750	1834.44	2760.77	908.111	0.328934	-1.60413	4.08126e-06	6.73255e-05	gi|999999111|ref|Chr1.1|	3962316	3962825	-	509	peg.3750	GO:0016021;GO:0006508;GO:0005886;GO:0004190	K03101	proNOG45829	UM	lipoprotein signal peptidase [Yersinia pestis KIM10+]	sp|Q1C0J2|LSPA_YERPA Lipoprotein signal peptidase OS=Yersinia pestis bv. Antiqua (strain Antiqua) GN=lspA PE=3 SV=1
peg.3061	188.242	302.373	74.1119	0.245101	-2.02855	4.10931e-06	6.75363e-05	gi|999999111|ref|Chr1.1|	3190737	3190862	-	125	peg.3061	GO:0003849;GO:0009073	K01626	proNOG00680	E	3-deoxy-D-arabinoheptulosonate-7-phosphate synthase [Yersinia pestis Antiqua]	sp|P0AB92|AROG_ECO57 Phospho-2-dehydro-3-deoxyheptonate aldolase, Phe-sensitive OS=Escherichia coli O157:H7 GN=aroG PE=3 SV=1
peg.2902	498.507	235.098	761.917	3.24085	1.69637	4.21019e-06	6.89379e-05	gi|999999111|ref|Chr1.1|	3033067	3034209	+	1142	peg.2902	GO:0016787;GO:0008152	-	proNOG06819	R	hypothetical protein y2895 [Yersinia pestis KIM10+]	-
peg.2071	9397.84	14168	4627.68	0.326628	-1.61428	4.25539e-06	6.9421e-05	gi|999999111|ref|Chr1.1|	2182895	2185510	+	2615	peg.2071	GO:0003917;GO:0000287;GO:0003677;GO:0005694;GO:0006265	K03168	proNOG00439	L	DNA topoisomerase I [Yersinia pestis KIM10+]	sp|P0A2I2|TOP1_SALTI DNA topoisomerase 1 OS=Salmonella typhi GN=topA PE=3 SV=1
peg.2065	3542.01	5362.77	1721.25	0.320963	-1.63952	4.29831e-06	6.98633e-05	gi|999999111|ref|Chr1.1|	2178363	2179397	+	1034	peg.2065	GO:0003723;GO:0005829;GO:0000455;GO:0009982	K06178	proNOG00954	J	23S rRNA pseudouridylate synthase B [Yersinia pestis KIM10+]	sp|Q8ZEG0|RLUB_YERPE Ribosomal large subunit pseudouridine synthase B OS=Yersinia pestis GN=rluB PE=3 SV=1
peg.2274	2511.25	3747.24	1275.25	0.340319	-1.55504	4.35213e-06	7.04789e-05	gi|999999111|ref|Chr1.1|	2391227	2391463	+	236	peg.2274	GO:0009279	K06078	proNOG52683	M	major outer membrane lipoprotein [Yersinia pseudotuberculosis IP 32953]	sp|Q8ZDZ6|LPP_YERPE Major outer membrane lipoprotein OS=Yersinia pestis GN=lpp PE=3 SV=1
peg.3287	31734	47289	16179.1	0.342133	-1.54737	4.40765e-06	7.11175e-05	gi|999999111|ref|Chr1.1|	3455959	3457953	+	1994	peg.3287	GO:0008152;GO:0004802;GO:0046872	K00615	proNOG00360	G	transketolase [Yersinia pestis KIM10+]	sp|P27302|TKT1_ECOLI Transketolase 1 OS=Escherichia coli (strain K12) GN=tktA PE=1 SV=5
peg.4608	150.105	59.2958	240.913	4.0629	2.02251	4.43671e-06	7.13261e-05	gi|999999111|ref|Plas3.1|	39791	40096	-	305	peg.4608	GO:0003677	-	-	-	transposase [Yersinia pestis Java 9]	sp|P15025|ISTA_PSEAI Transposase for insertion sequence element IS21 OS=Pseudomonas aeruginosa GN=istA PE=3 SV=2
peg.1203	1397.68	2103.32	692.037	0.329021	-1.60375	4.51497e-06	7.23213e-05	gi|999999111|ref|Chr1.1|	1308711	1309442	-	731	peg.1203	GO:0016020;GO:0030288;GO:0004970;GO:0035235;GO:0006810	K09997	proNOG04100	E	arginine-ABC transporter substrate-binding protein artI [Yersinia pseudotuberculosis IP 32953]	sp|P30859|ARTI_ECOLI Putative ABC transporter arginine-binding protein 2 OS=Escherichia coli (strain K12) GN=artI PE=1 SV=3
peg.4588	885.379	270.836	1499.92	5.53812	2.4694	4.75934e-06	7.59605e-05	gi|999999111|ref|Plas3.1|	25445	25813	-	368	peg.4588	GO:0004519;GO:0090305;GO:0004527	-	COG1502;proNOG43927	I	endonuclease [Yersinia pestis]	sp|Q1RK58|PLD_RICBR Phospholipase D OS=Rickettsia bellii (strain RML369-C) GN=pld PE=3 SV=1
peg.4439	821.511	240.565	1402.46	5.82984	2.54346	4.82404e-06	7.67161e-05	gi|999999111|ref|Plas1.1|	96495	97172	+	677	peg.4439	GO:0008170;GO:0005524;GO:0006306;GO:0003677;GO:0004519;GO:0090305;GO:0004527	K00571	proNOG00474	L	putative methylase [Yersinia pestis CO92]	sp|Q9S4X2|YUBD_ECOLI Putative methylase YubD OS=Escherichia coli (strain K12) GN=yubD PE=3 SV=1
peg.4597	8106.35	1664.43	14548.3	8.74069	3.12775	4.85883e-06	7.69925e-05	gi|999999111|ref|Plas3.1|	30438	32753	-	2315	peg.4597	GO:0009279;GO:0004527;GO:0015344;GO:0004803;GO:0044718;GO:0015074;GO:0006313;GO:0004519;GO:0090305;GO:0003677	-	proNOG05470	L	putative transposase [Yersinia pestis CO92]	sp|Q00037|TNPA_ECOLI Transposase for transposon gamma-delta OS=Escherichia coli (strain K12) GN=tnpA PE=3 SV=1
peg.1518	40492.9	60421.9	20563.8	0.340337	-1.55496	5.04518e-06	7.96598e-05	gi|999999111|ref|Chr1.1|	1660093	1661346	+	1253	peg.1518	GO:0000287;GO:0004449;GO:0004450;GO:0051287;GO:0006099;GO:0006097	K00031	proNOG03313	C	isocitrate dehydrogenase [Yersinia pseudotuberculosis IP 32953]	sp|P08200|IDH_ECOLI Isocitrate dehydrogenase [NADP] OS=Escherichia coli (strain K12) GN=icd PE=1 SV=1
peg.504	8545.16	12832.5	4257.87	0.331805	-1.59159	5.1313e-06	8.07313e-05	gi|999999111|ref|Chr1.1|	563420	563872	-	452	peg.504	GO:0003855;GO:0009423;GO:0009073	K03786	proNOG42330	E	3-dehydroquinate dehydratase [Yersinia pestis KIM10+]	sp|A7FDQ8|AROQ_YERP3 3-dehydroquinate dehydratase OS=Yersinia pseudotuberculosis serotype O:1b (strain IP 31758) GN=aroQ PE=3 SV=1
peg.4026	8124.5	14872.7	1376.26	0.0925354	-3.43385	5.39359e-06	8.4557e-05	gi|999999111|ref|Chr1.1|	4246114	4246416	-	302	peg.4026	GO:0000166;GO:0000027;GO:0003735;GO:0022625;GO:0006412;GO:0019843	K02892	proNOG52086	J	50S ribosomal protein L23 [Yersinia pestis KIM10+]	sp|Q1C2U9|RL23_YERPA 50S ribosomal protein L23 OS=Yersinia pestis bv. Antiqua (strain Antiqua) GN=rplW PE=3 SV=1
peg.2309	8814.22	14424.9	3203.57	0.222087	-2.17081	5.50729e-06	8.60344e-05	gi|999999111|ref|Chr1.1|	2430408	2431391	-	983	peg.2309	GO:0005524;GO:0004826;GO:0000287;GO:0006432;GO:0000049;GO:0005737	K01889	proNOG01669	J	phenylalanyl-tRNA synthetase subunit alpha [Yersinia pestis KIM10+]	sp|Q8ZDX0|SYFA_YERPE Phenylalanine--tRNA ligase alpha subunit OS=Yersinia pestis GN=pheS PE=3 SV=1
peg.2816	2894.42	4912.67	876.179	0.178351	-2.48721	5.53005e-06	8.60858e-05	gi|999999111|ref|Chr1.1|	2943162	2943965	+	803	peg.2816	GO:0046855;GO:0008934;GO:0052833;GO:0052832;GO:0046854	K01092	proNOG01346	G	inositol monophosphatase [Yersinia pestis KIM10+]	sp|P0ADG6|SUHB_ECO57 Inositol-1-monophosphatase OS=Escherichia coli O157:H7 GN=suhB PE=3 SV=1
peg.4389	691.934	235.557	1148.31	4.87488	2.28537	5.64181e-06	8.75173e-05	gi|999999111|ref|Plas1.1|	41568	42443	+	875	peg.4389	GO:0004519;GO:0090305;GO:0004527;GO:0005524	-	proNOG108396	S	hypothetical protein YPMT1.21c [Yersinia pestis CO92]	-
peg.1795	353.965	169.207	538.723	3.1838	1.67075	5.66821e-06	8.76195e-05	gi|999999111|ref|Chr1.1|	1922110	1923123	+	1013	peg.1795	GO:0016491;GO:0055114	-	proNOG01650	R	periplasmic solute-binding protein of ABC transporter [Yersinia pestis KIM10+]	sp|P77503|YCJS_ECOLI Uncharacterized oxidoreductase YcjS OS=Escherichia coli (strain K12) GN=ycjS PE=1 SV=1
peg.1740	359.256	171.84	546.671	3.18128	1.66961	5.80508e-06	8.94225e-05	gi|999999111|ref|Chr1.1|	1880768	1881490	+	722	peg.1740	GO:0016987;GO:0006355;GO:0005737;GO:0001123;GO:0030435;GO:0016829;GO:0003899;GO:0003677;GO:0003700	K02405	proNOG05914	K	flagellar biosynthesis sigma factor [Yersinia pestis KIM10+]	sp|P52621|FLIA_YEREN RNA polymerase sigma factor FliA OS=Yersinia enterocolitica GN=fliA PE=3 SV=1
peg.759	1393.35	2100.01	686.683	0.32699	-1.61268	5.88768e-06	9.038e-05	gi|999999111|ref|Chr1.1|	837065	837523	+	458	peg.759	GO:0005829;GO:0006412;GO:0000028	K09748	proNOG55639	S	hypothetical protein [Yersinia pestis]	sp|A7FMS4|RIMP_YERP3 Ribosome maturation factor RimP OS=Yersinia pseudotuberculosis serotype O:1b (strain IP 31758) GN=rimP PE=3 SV=1
peg.4367	430.236	174.687	685.785	3.92579	1.97298	5.94912e-06	9.10071e-05	gi|999999111|ref|Plas1.1|	26314	26883	+	569	peg.4367	GO:0004527;GO:0004519;GO:0090305;GO:0003676	-	proNOG80011	R	hypothetical protein YPMT1.38c [Yersinia pestis CO92]	-
peg.1587	310.712	144.924	476.499	3.28791	1.71717	5.99873e-06	9.14497e-05	gi|999999111|ref|Chr1.1|	1732400	1732954	-	554	peg.1587	GO:0019028	-	proNOG100093;COG5430	S	hypothetical protein y1862 [Yersinia pestis KIM10+]	sp|P27755|PRU_MYXXA Protein U OS=Myxococcus xanthus GN=pru PE=4 SV=1
peg.2064	1073.8	1623.49	524.112	0.32283	-1.63115	6.03934e-06	9.17523e-05	gi|999999111|ref|Chr1.1|	2177396	2178016	+	620	peg.2064	GO:0003725	-	proNOG03804;proNOG101445	J	hypothetical protein y2053 [Yersinia pestis KIM10+]	sp|P0AFR5|YCIO_ECOL6 Uncharacterized protein YciO OS=Escherichia coli O6:H1 (strain CFT073 / ATCC 700928 / UPEC) GN=yciO PE=3 SV=1
peg.4615	593.22	286.39	900.05	3.14274	1.65202	6.08233e-06	9.20889e-05	gi|999999111|ref|Plas3.1|	42969	43169	-	200	peg.4615	-	-	proNOG17381	L	transposase [Yersinia pestis biovar Medievalis str. Harbin 35]	-
peg.72	774.512	338.917	1210.11	3.57052	1.83613	6.15486e-06	9.28691e-05	gi|999999111|ref|Chr1.1|	66347	67342	+	995	peg.72	GO:0015407;GO:0015753;GO:0048029	K10543	proNOG07077	G	D-xylose transporter subunit XylF [Yersinia pestis KIM10+]	sp|P37387|XYLF_ECOLI D-xylose-binding periplasmic protein OS=Escherichia coli (strain K12) GN=xylF PE=1 SV=1
peg.4004	139516	245371	33660.3	0.137181	-2.86585	6.28129e-06	9.43486e-05	gi|999999111|ref|Chr1.1|	4235774	4236394	-	620	peg.4004	GO:0019843;GO:0016787;GO:0045903;GO:0003735;GO:0015935	K02986	proNOG05482	J	30S ribosomal protein S4 [Yersinia pestis KIM10+]	sp|A1JS02|RS4_YERE8 30S ribosomal protein S4 OS=Yersinia enterocolitica serotype O:8 / biotype 1B (strain 8081) GN=rpsD PE=3 SV=1
peg.3069	13509.9	20448.3	6571.47	0.321369	-1.6377	6.2956e-06	9.43486e-05	gi|999999111|ref|Chr1.1|	3197994	3198803	-	809	peg.3069	GO:0016740;GO:0070206	-	proNOG53589	S	tol-pal system protein YbgF [Yersinia pestis CO92]	sp|P45955|YBGF_ECOLI Uncharacterized protein YbgF OS=Escherichia coli (strain K12) GN=ybgF PE=1 SV=2
peg.762	180.78	279.652	81.9081	0.292893	-1.77155	6.36381e-06	9.50486e-05	gi|999999111|ref|Chr1.1|	841777	842187	+	410	peg.762	GO:0006364;GO:0005737	K02834	proNOG52803	J	ribosome-binding factor A [Yersinia pseudotuberculosis IP 32953]	sp|A7FMS1|RBFA_YERP3 Ribosome-binding factor A OS=Yersinia pseudotuberculosis serotype O:1b (strain IP 31758) GN=rbfA PE=3 SV=1
peg.4379	487.106	182.388	791.824	4.34143	2.11817	6.4175e-06	9.55279e-05	gi|999999111|ref|Plas1.1|	33579	34259	+	680	peg.4379	GO:0004527;GO:0004519;GO:0090305;GO:0005524	-	proNOG107783	K	hypothetical protein YPZ3_pMT0028 [Yersinia pestis Z176003]	sp|Q9PB63|PARB_XYLFA Probable chromosome-partitioning protein ParB OS=Xylella fastidiosa (strain 9a5c) GN=parB PE=3 SV=1
peg.920	4937.13	7401.5	2472.75	0.334088	-1.5817	6.44334e-06	9.55907e-05	gi|999999111|ref|Chr1.1|	1019534	1021348	+	1814	peg.920	GO:0016021;GO:0065002;GO:0043952;GO:0006605;GO:0015450;GO:0005886;GO:0005622	K03072	proNOG01351	U	preprotein translocase subunit SecD [Yersinia pestis biovar Microtus str. 91001]	sp|P0AG91|SECD_ECO57 Protein translocase subunit SecD OS=Escherichia coli O157:H7 GN=secD PE=3 SV=1
peg.2622	4019.69	1937.85	6101.53	3.14862	1.65472	6.64285e-06	9.82209e-05	gi|999999111|ref|Chr1.1|	2742017	2742973	+	956	peg.2622	-	K03598	proNOG06560	T	periplasmic negative regulator of sigmaE [Yersinia pestis KIM10+]	sp|P0AFY0|RSEB_ECO57 Sigma-E factor regulatory protein RseB OS=Escherichia coli O157:H7 GN=rseB PE=3 SV=1
peg.4135	1718.37	2575.19	861.548	0.334557	-1.57967	6.85104e-06	0.000100961	gi|999999111|ref|Chr1.1|	4354504	4355028	+	524	peg.4135	GO:0004298;GO:0046872;GO:0009376;GO:0005839;GO:0051603	K01419	proNOG01755	O	ATP-dependent protease peptidase subunit [Yersinia pestis KIM10+]	sp|A7FCY5|HSLV_YERP3 ATP-dependent protease subunit HslV OS=Yersinia pseudotuberculosis serotype O:1b (strain IP 31758) GN=hslV PE=3 SV=1
peg.1344	654.45	322.338	986.563	3.06065	1.61384	7.00286e-06	0.000102718	gi|999999111|ref|Chr1.1|	1475241	1476842	+	1601	peg.1344	-	K11910	proNOG11107	S	hypothetical protein y2687 [Yersinia pestis KIM10+]	-
peg.3070	20771.3	31928.2	9614.52	0.30113	-1.73154	7.0167e-06	0.000102718	gi|999999111|ref|Chr1.1|	3198813	3199319	-	506	peg.3070	GO:0016021;GO:0009279	K03640	proNOG51915	M	peptidoglycan-associated outer membrane lipoprotein [Yersinia pestis KIM10+]	sp|P0A913|PAL_ECO57 Peptidoglycan-associated lipoprotein OS=Escherichia coli O157:H7 GN=pal PE=3 SV=1
peg.2787	9920.02	16454.8	3385.21	0.205728	-2.28119	7.82278e-06	0.000114106	gi|999999111|ref|Chr1.1|	2906632	2908179	-	1547	peg.2787	GO:0000166;GO:0055114;GO:0006177;GO:0003938;GO:0046872	K00088	proNOG01443	F	inosine 5&apos;-monophosphate dehydrogenase [Yersinia pestis KIM10+]	sp|Q0WD32|IMDH_YERPE Inosine-5&apos;-monophosphate dehydrogenase OS=Yersinia pestis GN=guaB PE=3 SV=1
peg.3815	2537.89	3799.11	1276.67	0.336046	-1.57327	7.8575e-06	0.000114106	gi|999999111|ref|Chr1.1|	4033328	4034560	-	1232	peg.3815	GO:0016874;GO:0016021	-	proNOG60367	M	hypothetical protein y3762 [Yersinia pestis KIM10+]	-
peg.1855	7929.64	11758.9	4100.36	0.348702	-1.51993	7.87204e-06	0.000114106	gi|999999111|ref|Chr1.1|	1977961	1978860	-	899	peg.1855	GO:0016310;GO:0050515;GO:0019288;GO:0005524;GO:0016114	K00919	proNOG01725	I	4-diphosphocytidyl-2-C-methyl-D-erythritol kinase [Yersinia pestis KIM10+]	sp|A7FIG4|ISPE_YERP3 4-diphosphocytidyl-2-C-methyl-D-erythritol kinase OS=Yersinia pseudotuberculosis serotype O:1b (strain IP 31758) GN=ispE PE=3 SV=1
peg.1654	381.204	183.434	578.974	3.15631	1.65824	8.30822e-06	0.000120035	gi|999999111|ref|Chr1.1|	1802396	1803253	+	857	peg.1654	GO:0006725;GO:0055114;GO:0008198;GO:0008687	K00455	proNOG10766	Q	3,4-dihydroxyphenylacetate 2,3-dioxygenase [Yersinia pestis KIM10+]	sp|Q05353|HPCB_ECOLX 3,4-dihydroxyphenylacetate 2,3-dioxygenase OS=Escherichia coli GN=hpcB PE=1 SV=2
peg.296	4950.89	8152.96	1748.82	0.214501	-2.22094	8.34936e-06	0.000120236	gi|999999111|ref|Chr1.1|	324224	325339	-	1115	peg.296	GO:0006629;GO:0008889	K01126	proNOG06495	C	glycerophosphodiester phosphodiesterase [Yersinia pseudotuberculosis IP 32953]	sp|P09394|GLPQ_ECOLI Glycerophosphoryl diester phosphodiesterase OS=Escherichia coli (strain K12) GN=glpQ PE=1 SV=2
peg.6	1560.95	2341.31	780.589	0.333398	-1.58468	8.48851e-06	0.000121843	gi|999999111|ref|Chr1.1|	6402	7211	+	809	peg.6	GO:0016787	K07024	proNOG20043	R	sugar phosphatase [Yersinia pestis Antiqua]	sp|P0A8Y6|YIDA_ECOL6 Phosphatase YidA OS=Escherichia coli O6:H1 (strain CFT073 / ATCC 700928 / UPEC) GN=yidA PE=3 SV=1
peg.351	182.198	281.682	82.7145	0.293645	-1.76785	8.52073e-06	0.00012191	gi|999999111|ref|Chr1.1|	383032	383367	+	335	peg.351	GO:0005737;GO:0000175;GO:0008310;GO:0016888;GO:0006259;GO:0000287;GO:0090503	-	COG0084	L	hypothetical protein y0458 [Yersinia pestis KIM10+]	sp|B1JP69|TATD_YERPY Tat-linked quality control protein TatD OS=Yersinia pseudotuberculosis serotype O:3 (strain YPIII) GN=tatD PE=3 SV=1
peg.2545	17575	26431.1	8718.93	0.329874	-1.60001	8.57122e-06	0.000122237	gi|999999111|ref|Chr1.1|	2673160	2674164	-	1004	peg.2545	GO:0005215;GO:0006810	K02002	proNOG09788	E	glycine betaine transporter periplasmic subunit [Yersinia pestis KIM10+]	sp|P0AFM3|PROX_ECO57 Glycine betaine-binding periplasmic protein OS=Escherichia coli O157:H7 GN=proX PE=3 SV=1
peg.2981	17711.8	26228.3	9195.26	0.350586	-1.51216	8.62672e-06	0.000122633	gi|999999111|ref|Chr1.1|	3108501	3111176	-	2675	peg.2981	GO:0005524;GO:0003918;GO:0006261;GO:0006265;GO:0005694;GO:0005737;GO:0003677	K02469	proNOG01748	L	DNA gyrase subunit A [Yersinia pestis KIM10+]	sp|P41513|GYRA_ERWCA DNA gyrase subunit A OS=Erwinia carotovora GN=gyrA PE=3 SV=1
peg.4081	5311	8160.07	2461.92	0.301703	-1.7288	8.70953e-06	0.000123313	gi|999999111|ref|Chr1.1|	4297647	4298687	-	1040	peg.4081	GO:0005737;GO:0006436;GO:0005524;GO:0004830	K01867	proNOG00632	J	tryptophanyl-tRNA synthetase [Yersinia pestis KIM10+]	sp|Q8ZJF2|SYW_YERPE Tryptophan--tRNA ligase OS=Yersinia pestis GN=trpS PE=1 SV=2
peg.449	681.612	1028.82	334.401	0.325033	-1.62134	8.75255e-06	0.000123313	gi|999999111|ref|Chr1.1|	508025	508432	-	407	peg.449	GO:0043565	-	proNOG71677;COG1396	K	transcriptional regulator [Yersinia pseudotuberculosis IP 32953]	sp|O34419|RSTR_VIBCH Cryptic phage CTXphi transcriptional repressor RstR OS=Vibrio cholerae serotype O1 (strain ATCC 39315 / El Tor Inaba N16961) GN=rstR1 PE=4 SV=1
peg.405	3004.09	4425.06	1583.12	0.357762	-1.48293	8.75829e-06	0.000123313	gi|999999111|ref|Chr1.1|	452477	452824	-	347	peg.405	GO:0003677;GO:0006355	K13641	-	-	repressor of aceBA operon [Yersinia pestis Z176003]	sp|P16528|ICLR_ECOLI Acetate operon repressor OS=Escherichia coli (strain K12) GN=iclR PE=1 SV=1
peg.2897	709.002	349.708	1068.3	3.05482	1.61109	8.8039e-06	0.000123474	gi|999999111|ref|Chr1.1|	3026029	3027603	-	1574	peg.2897	GO:0015407;GO:0015749;GO:0005524	K02056	proNOG00668	P	ABC transporter [Yersinia pestis KIM10+]	sp|Q8UBN2|RGMG1_AGRT5 Putative ribose/galactose/methyl galactoside import ATP-binding protein 1 OS=Agrobacterium tumefaciens (strain C58 / ATCC 33970) GN=Atu2819 PE=3 SV=2
peg.2685	4461.91	7429.87	1493.95	0.201074	-2.3142	8.82559e-06	0.000123474	gi|999999111|ref|Chr1.1|	2807650	2809167	+	1517	peg.2685	GO:0000287;GO:0004044;GO:0009116;GO:0009113;GO:0006541;GO:0006189	K00764	proNOG00761	F	amidophosphoribosyltransferase [Yersinia pestis KIM10+]	sp|P0AG16|PUR1_ECOLI Amidophosphoribosyltransferase OS=Escherichia coli (strain K12) GN=purF PE=1 SV=2
peg.1431	21954.6	32465	11444.2	0.352508	-1.50427	8.89553e-06	0.00012406	gi|999999111|ref|Chr1.1|	1571041	1571358	+	317	peg.1431	-	K09802	proNOG42436	S	hypothetical protein YP_1448 [Yersinia pestis biovar Microtus str. 91001]	sp|A4TKJ3|Y1416_YERPP UPF0265 protein YPDSF_1416 OS=Yersinia pestis (strain Pestoides F) GN=YPDSF_1416 PE=3 SV=1
peg.1606	272.031	96.2377	447.825	4.65332	2.21826	9.00843e-06	0.000124723	gi|999999111|ref|Chr1.1|	1757036	1757746	-	710	peg.1606	-	-	proNOG23757	S	hypothetical protein y1880 [Yersinia pestis KIM10+]	sp|Q934G3|KDGM_DICD3 Oligogalacturonate-specific porin KdgM OS=Dickeya dadantii (strain 3937) GN=kdgM PE=1 SV=1
peg.1723	513.31	254.365	772.255	3.03602	1.60218	9.02587e-06	0.000124723	gi|999999111|ref|Chr1.1|	1864813	1866267	-	1454	peg.1723	GO:0009058;GO:0044780;GO:0030254;GO:0005737;GO:0005524;GO:0030257;GO:0016887;GO:0071973	K02412	proNOG01287	NU	flagellum-specific ATP synthase [Yersinia pestis Angola]	sp|P52612|FLII_ECOLI Flagellum-specific ATP synthase OS=Escherichia coli (strain K12) GN=fliI PE=3 SV=2
peg.393	37892.2	55839.4	19945	0.357184	-1.48526	9.02956e-06	0.000124723	gi|999999111|ref|Chr1.1|	434670	434945	+	275	peg.393	GO:0030261;GO:0003677	K05787	proNOG51815	L	transcriptional regulator HU subunit alpha [Yersinia pestis KIM10+]	sp|P52680|DBHA_SERMA DNA-binding protein HU-alpha OS=Serratia marcescens GN=hupA PE=3 SV=1
peg.538	5858.22	8697.26	3019.18	0.347141	-1.52641	9.0559e-06	0.000124723	gi|999999111|ref|Chr1.1|	607328	607876	-	548	peg.538	-	K09889	proNOG52150	S	hypothetical protein YPA_3704 [Yersinia pestis Antiqua]	sp|A9R1V4|Y1170_YERPG UPF0307 protein YpAngola_A1170 OS=Yersinia pestis bv. Antiqua (strain Angola) GN=YpAngola_A1170 PE=3 SV=1
peg.1460	2215.03	3323.49	1106.58	0.332957	-1.58659	9.52777e-06	0.000130814	gi|999999111|ref|Chr1.1|	1602920	1603165	-	245	peg.1460	-	K12149	proNOG60790	L	DNA damage-inducible protein I [Yersinia pestis biovar Microtus str. 91001]	sp|Q9S3S0|DINI_SERMA DNA-damage-inducible protein I OS=Serratia marcescens GN=dinI PE=3 SV=1
peg.2898	594.986	289.078	900.895	3.11645	1.6399	9.64822e-06	0.000132058	gi|999999111|ref|Chr1.1|	3027712	3028800	-	1088	peg.2898	-	K02058	proNOG63110	P	permease [Yersinia pestis KIM10+]	sp|P0A2C6|RBSB_SALTI D-ribose-binding periplasmic protein OS=Salmonella typhi GN=rbsB PE=3 SV=1
peg.1574	2743.47	4120.12	1366.82	0.331742	-1.59187	9.83204e-06	0.000134159	gi|999999111|ref|Chr1.1|	1722751	1722984	+	233	peg.1574	GO:0003677	-	proNOG75173	S	hypothetical protein YP_1820 [Yersinia pestis biovar Microtus str. 91001]	-
peg.4609	36.192	12.1749	60.209	4.94535	2.30607	1.00032e-05	0.000136074	gi|999999111|ref|Plas3.1|	40137	40265	+	128	peg.4609	GO:0016021	-	-	-	hypothetical protein YPTS_4249 [Yersinia pseudotuberculosis PB1/+]	-
peg.1241	2434.82	3663.34	1206.3	0.329291	-1.60257	1.01675e-05	0.000137885	gi|999999111|ref|Chr1.1|	1355840	1357606	-	1766	peg.1241	GO:0016310;GO:0016301	K09136	proNOG03225	S	hypothetical protein YPTB1410 [Yersinia pseudotuberculosis IP 32953]	sp|P75838|YCAO_ECOLI Ribosomal protein S12 methylthiotransferase accessory factor YcaO OS=Escherichia coli (strain K12) GN=ycaO PE=1 SV=2
peg.1778	85.895	36.4686	135.321	3.71062	1.89166	1.02406e-05	0.000138452	gi|999999111|ref|Chr1.1|	1914322	1914609	-	287	peg.1778	-	-	-	-	hypothetical protein y2432 [Yersinia pestis KIM10+]	-
peg.219	3106.07	4631.43	1580.71	0.3413	-1.55089	1.04911e-05	0.000141406	gi|999999111|ref|Chr1.1|	246665	247591	+	926	peg.219	GO:0009081;GO:0052655;GO:0052656;GO:0052654	K00826	proNOG02627	E	branched-chain amino acid aminotransferase [Yersinia pestis biovar Microtus str. 91001]	sp|P0AB82|ILVE_ECO57 Branched-chain-amino-acid aminotransferase OS=Escherichia coli O157:H7 GN=ilvE PE=3 SV=2
peg.1461	5631.65	8322.94	2940.36	0.353284	-1.5011	1.05773e-05	0.000142134	gi|999999111|ref|Chr1.1|	1603478	1604524	-	1046	peg.1461	GO:0004151;GO:0008270;GO:0019856;GO:0044205	K01465	proNOG06032	F	dihydroorotase [Yersinia pestis KIM10+]	sp|Q1C6L6|PYRC_YERPA Dihydroorotase OS=Yersinia pestis bv. Antiqua (strain Antiqua) GN=pyrC PE=3 SV=1
peg.4342	252.057	118.538	385.575	3.25275	1.70166	1.06242e-05	0.000142332	gi|999999111|ref|Plas1.1|	8853	9296	+	443	peg.4342	GO:0004527;GO:0090305;GO:0004519;GO:0005524	-	proNOG80550	R	hypothetical protein YPMT1.55c [Yersinia pestis CO92]	-
peg.1445	559.712	275.279	844.145	3.0665	1.61659	1.06771e-05	0.000142609	gi|999999111|ref|Chr1.1|	1586945	1588285	-	1340	peg.1445	GO:0008643;GO:0016021;GO:0055085;GO:0005215	-	proNOG21949	G	inner membrane permease [Yersinia pestis KIM10+]	sp|E8ZB61|GALT_PSEPU Gallate transporter OS=Pseudomonas putida GN=galT PE=3 SV=1
peg.3776	3889.5	5775.13	2003.87	0.346983	-1.52706	1.07833e-05	0.000143594	gi|999999111|ref|Chr1.1|	3989668	3990534	+	866	peg.3776	GO:0003700;GO:0043565;GO:0006355	K05804	proNOG04289	K	right origin-binding protein [Yersinia pestis KIM10+]	sp|P0ACI1|ROB_ECO57 Right origin-binding protein OS=Escherichia coli O157:H7 GN=rob PE=3 SV=1
peg.4576	1329.75	228.249	2431.26	10.6518	3.41302	1.10508e-05	0.000146713	gi|999999111|ref|Plas3.1|	16403	16585	-	182	peg.4576	-	-	proNOG04299	L	unknown [Yersinia pestis]	sp|P55630|Y4QI_RHISN Uncharacterized protein y4qI OS=Rhizobium sp. (strain NGR234) GN=NGR_a01890 PE=3 SV=1
peg.544	14042.3	23949	4135.59	0.172683	-2.5338	1.13512e-05	0.000150146	gi|999999111|ref|Chr1.1|	613633	615048	-	1415	peg.544	GO:0090589;GO:0043610;GO:0016310;GO:0008982;GO:0016301;GO:0034219;GO:0016021;GO:0015574;GO:0009401;GO:0103111;GO:0015771;GO:0005886	K02818	proNOG06141	G	PTS system trehalose(maltose)-specific transporter subunit IIBC [Yersinia pestis Angola]	sp|P36672|PTTBC_ECOLI PTS system trehalose-specific EIIBC component OS=Escherichia coli (strain K12) GN=treB PE=1 SV=4
peg.364	3177.14	4732.48	1621.8	0.342696	-1.545	1.13773e-05	0.000150146	gi|999999111|ref|Chr1.1|	402188	403225	+	1037	peg.364	GO:0007049;GO:0009252;GO:0008360;GO:0008762;GO:0055114;GO:0005737;GO:0050660;GO:0071555;GO:0051301	K00075	COG0812	M	UDP-N-acetylenolpyruvoylglucosamine reductase [Yersinia pestis KIM10+]	sp|Q8ZAN4|MURB_YERPE UDP-N-acetylenolpyruvoylglucosamine reductase OS=Yersinia pestis GN=murB PE=3 SV=1
peg.4369	99.3624	44.1474	154.577	3.50139	1.80793	1.15837e-05	0.000152416	gi|999999111|ref|Plas1.1|	27750	28031	+	281	peg.4369	GO:0004527;GO:0004519;GO:0090305	-	proNOG82711	S	hypothetical protein Y1012.S [Yersinia pestis KIM10+]	-
peg.188	10891.5	16148.4	5634.66	0.348929	-1.51899	1.20272e-05	0.000157781	gi|999999111|ref|Chr1.1|	202987	205623	-	2636	peg.188	GO:0000287;GO:0006099;GO:0015977;GO:0005829;GO:0008964;GO:0006107	K01595	proNOG07684	C	phosphoenolpyruvate carboxylase [Yersinia pestis Antiqua]	sp|Q1CBV8|CAPP_YERPA Phosphoenolpyruvate carboxylase OS=Yersinia pestis bv. Antiqua (strain Antiqua) GN=ppc PE=3 SV=1
peg.3080	50879.4	75648.1	26110.7	0.34516	-1.53466	1.23467e-05	0.000161494	gi|999999111|ref|Chr1.1|	3207633	3208505	-	872	peg.3080	GO:0004775;GO:0048037;GO:0005524;GO:0008152	K01902	proNOG00883	C	succinyl-CoA synthetase subunit alpha [Yersinia pestis KIM10+]	sp|P0AGF1|SUCD_ECO57 Succinyl-CoA ligase [ADP-forming] subunit alpha OS=Escherichia coli O157:H7 GN=sucD PE=3 SV=2
peg.4310	4939.82	7319.25	2560.38	0.349815	-1.51534	1.30276e-05	0.000169896	gi|999999111|ref|Chr1.1|	4530820	4532190	+	1370	peg.4310	GO:0071555;GO:0009245;GO:0005737;GO:0009103;GO:0019134;GO:0000287;GO:0008360;GO:0006048;GO:0003977;GO:0009252	K04042	proNOG00866	M	A Chain A, Crystal Structure Of Yersinia Pestis Glmu In Comlex With Alpha-D- Glucosamine 1-Phosphate (Gp1)	sp|A7FPD8|GLMU_YERP3 Bifunctional protein GlmU OS=Yersinia pseudotuberculosis serotype O:1b (strain IP 31758) GN=glmU PE=3 SV=1
peg.4446	42.2391	15.3097	69.1685	4.51797	2.17567	1.37369e-05	0.00017862	gi|999999111|ref|Plas1.1|	102710	103732	+	1022	peg.4446	GO:0015074;GO:0090305;GO:0004519;GO:0003677;GO:0006313;GO:0000150;GO:0005524;GO:0004803;GO:0004527	-	COG4584	L	putative transposase [Yersinia pestis CO92]	sp|Q45618|TRA6_GEOSE Putative transposase for insertion sequence element IS5376 OS=Geobacillus stearothermophilus PE=3 SV=1
peg.736	14070.9	20666.2	7475.63	0.361732	-1.46701	1.40316e-05	0.000181917	gi|999999111|ref|Chr1.1|	814965	815492	-	527	peg.736	GO:0005737;GO:0006796;GO:0004427;GO:0000287	K01507	proNOG03680	C	inorganic pyrophosphatase [Yersinia pestis KIM10+]	sp|Q8ZB98|IPYR_YERPE Inorganic pyrophosphatase OS=Yersinia pestis GN=ppa PE=3 SV=1
peg.1851	1905.94	2820.41	991.464	0.351532	-1.50827	1.43744e-05	0.000185817	gi|999999111|ref|Chr1.1|	1975247	1975867	-	620	peg.1851	GO:0004045;GO:0005737;GO:0006412	K01056	proNOG08214	J	peptidyl-tRNA hydrolase [Yersinia pestis KIM10+]	sp|Q1C861|PTH_YERPA Peptidyl-tRNA hydrolase OS=Yersinia pestis bv. Antiqua (strain Antiqua) GN=pth PE=3 SV=2
peg.451	930.295	474.448	1386.14	2.92159	1.54675	1.44466e-05	0.000186206	gi|999999111|ref|Chr1.1|	508793	510991	+	2198	peg.451	-	K11904	-	-	Rhs accessory genetic element [Yersinia pestis biovar Microtus str. 91001]	-
peg.859	552.936	281.618	824.253	2.92685	1.54935	1.45926e-05	0.000187456	gi|999999111|ref|Chr1.1|	946824	948116	+	1292	peg.859	GO:0050538;GO:0008237;GO:0016813;GO:0006508	K02083	proNOG02517	E	allantoate amidohydrolase [Yersinia pestis CO92]	sp|O49434|AAH_ARATH Allantoate deiminase, chloroplastic OS=Arabidopsis thaliana GN=AAH PE=1 SV=2
peg.1772	396.726	196.983	596.47	3.02804	1.59838	1.46284e-05	0.000187456	gi|999999111|ref|Chr1.1|	1911245	1912204	-	959	peg.1772	GO:0015074;GO:0003676	K07497	proNOG13419	L	transposase [Yersinia pestis KIM10+]	sp|P0CF79|INSF1_ECOLI Transposase InsF for insertion sequence IS3A OS=Escherichia coli (strain K12) GN=insF1 PE=3 SV=1
peg.3996	3689.69	5469.83	1909.55	0.349105	-1.51827	1.46987e-05	0.000187525	gi|999999111|ref|Chr1.1|	4228745	4229692	+	947	peg.3996	GO:0004479;GO:0071951;GO:0006413	K00604	proNOG01078	J	methionyl-tRNA formyltransferase [Yersinia pestis KIM10+]	sp|A7FNK3|FMT_YERP3 Methionyl-tRNA formyltransferase OS=Yersinia pseudotuberculosis serotype O:1b (strain IP 31758) GN=fmt PE=3 SV=1
peg.1725	269.822	131.866	407.778	3.09236	1.62871	1.47187e-05	0.000187525	gi|999999111|ref|Chr1.1|	1866939	1867931	-	992	peg.1725	GO:0003774;GO:0009425;GO:0071973;GO:0006935;GO:0005886	K02410	proNOG01600	N	flagellar motor switch protein G [Yersinia pestis KIM10+]	sp|P0ABZ3|FLIG_ECO57 Flagellar motor switch protein FliG OS=Escherichia coli O157:H7 GN=fliG PE=3 SV=1
peg.2862	3693.4	5463.47	1923.34	0.352036	-1.5062	1.51101e-05	0.000191087	gi|999999111|ref|Chr1.1|	2986802	2987065	+	263	peg.2862	GO:0045454;GO:0055114;GO:0009055;GO:0015035;GO:0005623	K03674	proNOG45684	O	glutaredoxin 1 [Yersinia pestis KIM10+]	sp|P0A1P9|GLRX1_SALTI Glutaredoxin-1 OS=Salmonella typhi GN=grxA PE=3 SV=1
peg.4277	3311.27	4952.37	1670.16	0.337245	-1.56813	1.5152e-05	0.000191087	gi|999999111|ref|Chr1.1|	4490889	4491455	-	566	peg.4277	GO:0042254;GO:0005096;GO:0043547	K09894	proNOG66754	S	hypothetical protein y3808 [Yersinia pestis KIM10+]	sp|A7FCP6|YIHI_YERP3 Der GTPase-activating protein YihI OS=Yersinia pseudotuberculosis serotype O:1b (strain IP 31758) GN=yihI PE=3 SV=1
peg.4437	1273.35	643.729	1902.98	2.95618	1.56374	1.51631e-05	0.000191087	gi|999999111|ref|Plas1.1|	94241	95632	+	1391	peg.4437	GO:0005524;GO:0090305;GO:0003677;GO:0004519;GO:0004527	K06921	proNOG28537	R	putative DNA-binding protein [Yersinia pestis CO92]	-
peg.4577	583.981	137.819	1030.14	7.47463	2.902	1.52032e-05	0.000191087	gi|999999111|ref|Plas3.1|	16741	17217	+	476	peg.4577	GO:0015344;GO:0009279;GO:0003676;GO:0015074;GO:0044718	K07497	proNOG03798	L	YPCD1.69 [Yersinia pestis CO92]	sp|P24577|YI71_BURM1 Insertion element IS407 uncharacterized 31.7 kDa protein OS=Burkholderia multivorans (strain ATCC 17616 / 249) GN=Bmul_4719 PE=4 SV=2
peg.876	1800.13	2708.96	891.308	0.329022	-1.60374	1.52144e-05	0.000191087	gi|999999111|ref|Chr1.1|	970967	972046	+	1079	peg.876	GO:0005886;GO:0017013;GO:0046872;GO:0016740	K03734	proNOG00733	H	thiamine biosynthesis lipoprotein [Yersinia pestis Antiqua]	sp|P44550|APBE_HAEIN Thiamine biosynthesis lipoprotein ApbE OS=Haemophilus influenzae (strain ATCC 51907 / DSM 11121 / KW20 / Rd) GN=apbE PE=3 SV=1
peg.4207	8876.59	13111.4	4641.8	0.354028	-1.49806	1.53195e-05	0.00019147	gi|999999111|ref|Chr1.1|	4418892	4421000	+	2108	peg.4207	GO:0016597;GO:0016310;GO:0008728;GO:0015969;GO:0008893;GO:0016301	K01139	proNOG00803	F	bifunctional (p)ppGpp synthetase II/ guanosine-3&apos;,5&apos;-bis pyrophosphate 3&apos;-pyrophosphohydrolase [Yersinia pestis KIM10+]	sp|P0AG25|SPOT_ECO57 Guanosine-3&apos;,5&apos;-bis(diphosphate) 3&apos;-pyrophosphohydrolase OS=Escherichia coli O157:H7 GN=spoT PE=3 SV=1
peg.2869	19929.6	30176.4	9682.83	0.320874	-1.63992	1.5378e-05	0.00019147	gi|999999111|ref|Chr1.1|	2993939	2995240	+	1301	peg.2869	GO:0005215;GO:0003333;GO:0016021	K03837	proNOG00247	E	serine transporter [Yersinia pestis Antiqua]	sp|P0AAD7|SDAC_ECO57 Serine transporter OS=Escherichia coli O157:H7 GN=sdaC PE=3 SV=1
peg.4616	130.656	43.435	217.877	5.01616	2.32658	1.54058e-05	0.00019147	gi|999999111|ref|Plas3.1|	43369	43542	+	173	peg.4616	-	-	COG0389	L	hypothetical protein pYV0029 [Yersinia pseudotuberculosis IP 32953]	sp|P22494|UMUC_SALTY Protein UmuC OS=Salmonella typhimurium (strain LT2 / SGSC1412 / ATCC 700720) GN=umuC PE=3 SV=1
peg.4654	12689.2	1723.19	23655.2	13.7276	3.77901	1.54181e-05	0.00019147	gi|999999111|ref|Plas3.1|	67858	69225	+	1367	peg.4654	GO:0009405;GO:0005737	K04057	proNOG75821	U	type III secretion apparatus component [Yersinia pestis CO92]	sp|P68587|YSCP_YERPE Yop proteins translocation protein P OS=Yersinia pestis GN=yscP PE=3 SV=1
peg.572	4492.56	6589.54	2395.57	0.363541	-1.45981	1.55704e-05	0.00019282	gi|999999111|ref|Chr1.1|	645808	646698	-	890	peg.572	GO:0005829;GO:0004766;GO:0008295	K00797	proNOG04092	E	spermidine synthase [Yersinia pestis Antiqua]	sp|Q1C3U7|SPEE_YERPA Spermidine synthase OS=Yersinia pestis bv. Antiqua (strain Antiqua) GN=speE PE=3 SV=1
peg.1126	8832.39	12967.9	4696.91	0.362196	-1.46516	1.56201e-05	0.000192895	gi|999999111|ref|Chr1.1|	1230026	1230283	-	257	peg.1126	GO:0019197;GO:0009401;GO:0034219;GO:0005515;GO:0016021;GO:0004016;GO:0043085;GO:0008074;GO:0005886;GO:0103111;GO:0008965;GO:0005524;GO:0004674;GO:0035556;GO:0006468;GO:0045819;GO:0008047;GO:0004383;GO:0008982;GO:0006182	K02784	proNOG104349	G	PTS system phosphohistidinoprotein-hexose phosphotransferase subunit Hpr [Yersinia pestis KIM10+]	sp|P0AA06|PTHP_ECO57 Phosphocarrier protein HPr OS=Escherichia coli O157:H7 GN=ptsH PE=3 SV=1
peg.1700	291.094	143.845	438.342	3.04731	1.60754	1.57053e-05	0.000193407	gi|999999111|ref|Chr1.1|	1842189	1843298	+	1109	peg.1700	GO:0009428;GO:0030288;GO:0005198;GO:0071973	K02394	proNOG02736	N	flagellar basal body P-ring biosynthesis protein FlgA [Yersinia pestis KIM10+]	sp|Q66BT8|FLGI1_YERPS Flagellar P-ring protein 1 OS=Yersinia pseudotuberculosis serotype I (strain IP32953) GN=flgI1 PE=3 SV=1
peg.4586	6671.65	1980.33	11363	5.73791	2.52053	1.5916e-05	0.000195457	gi|999999111|ref|Plas3.1|	23878	24756	-	878	peg.4586	GO:0006270;GO:0090305;GO:0004519;GO:0006276;GO:0004527;GO:0005727;GO:0003887;GO:0071897;GO:0005524	-	proNOG75233	L	replication protein RepA homolog [Yersinia pestis]	sp|P03066|REPA2_ECOLX Replication initiation protein OS=Escherichia coli GN=repA PE=3 SV=1
peg.4348	18.1882	4.07246	32.3039	7.93229	2.98774	1.59947e-05	0.00019588	gi|999999111|ref|Plas1.1|	13018	13284	+	266	peg.4348	GO:0090305;GO:0004519;GO:0004527;GO:0005524	-	proNOG83287	R	hypothetical protein YPMT1.50Ac [Yersinia pestis CO92]	-
peg.2798	3718.58	5527.47	1909.69	0.345491	-1.53328	1.64196e-05	0.00020008	gi|999999111|ref|Chr1.1|	2919408	2920604	-	1196	peg.2798	GO:0051539;GO:0046872;GO:0019843;GO:0030488;GO:0070475;GO:0000049;GO:0005737;GO:0002935;GO:0070040	K06941	proNOG00947	J	ribosomal RNA large subunit methyltransferase N [Yersinia pestis KIM10+]	sp|Q1C5I5|RLMN_YERPA Dual-specificity RNA methyltransferase RlmN OS=Yersinia pestis bv. Antiqua (strain Antiqua) GN=rlmN PE=3 SV=1
peg.1377	5800.25	8643.77	2956.73	0.342065	-1.54766	1.64282e-05	0.00020008	gi|999999111|ref|Chr1.1|	1512487	1513371	-	884	peg.1377	GO:0009972;GO:0008270;GO:0004126;GO:0005829	K01489	proNOG06842	F	cytidine deaminase [Yersinia pestis KIM10+]	sp|A7FJK3|CDD_YERP3 Cytidine deaminase OS=Yersinia pseudotuberculosis serotype O:1b (strain IP 31758) GN=cdd PE=3 SV=1
peg.2171	1922.52	2854.67	990.367	0.346928	-1.52729	1.67555e-05	0.000202969	gi|999999111|ref|Chr1.1|	2282997	2283671	-	674	peg.2171	GO:0008253;GO:0016311	K08723	proNOG09741	R	nucleotidase [Yersinia pestis KIM10+]	sp|P0A8Y2|YJJG_ECO57 Pyrimidine 5&apos;-nucleotidase YjjG OS=Escherichia coli O157:H7 GN=yjjG PE=3 SV=1
peg.787	261.785	129.101	394.469	3.0555	1.61141	1.67572e-05	0.000202969	gi|999999111|ref|Chr1.1|	868224	869108	+	884	peg.787	GO:0005886;GO:0016021;GO:0008643	K02025	proNOG05729	G	sugar transport system, permease [Yersinia pestis KIM10+]	sp|Q9KEF0|ARAP_BACHD L-arabinose transport system permease protein AraP OS=Bacillus halodurans (strain ATCC BAA-125 / DSM 18197 / FERM 7344 / JCM 9153 / C-125) GN=araP PE=3 SV=1
peg.3227	586.322	301.331	871.314	2.89155	1.53184	1.6909e-05	0.000204248	gi|999999111|ref|Chr1.1|	3386434	3387972	+	1538	peg.3227	-	K11900	proNOG01132	S	hypothetical protein y2705 [Yersinia pestis KIM10+]	-
peg.3158	3783.64	5606.57	1960.72	0.349719	-1.51573	1.73515e-05	0.000209022	gi|999999111|ref|Chr1.1|	3287367	3288158	+	791	peg.3158	GO:0006508;GO:0046872;GO:0070006;GO:0070084	K01265	proNOG00590	J	methionine aminopeptidase [Yersinia pestis KIM10+]	sp|P0A1X7|MAP1_SALTI Methionine aminopeptidase OS=Salmonella typhi GN=map PE=3 SV=2
peg.372	2684.35	3952.77	1415.93	0.358212	-1.48111	1.77484e-05	0.000213221	gi|999999111|ref|Chr1.1|	410696	411241	+	545	peg.372	GO:0055114;GO:0032784;GO:0016491;GO:0005829;GO:0031564	K02601	proNOG03300	K	transcription antitermination protein NusG [Yersinia pestis KIM10+]	sp|Q8ZAP0|NUSG_YERPE Transcription termination/antitermination protein NusG OS=Yersinia pestis GN=nusG PE=3 SV=3
peg.2672	1911.95	2859.19	964.699	0.337403	-1.56746	1.80412e-05	0.000216152	gi|999999111|ref|Chr1.1|	2795261	2796298	-	1037	peg.2672	GO:0016021;GO:0010468;GO:0005886	-	proNOG02550	N	flagella biosynthesis regulator [Yersinia pestis KIM10+]	sp|Q7CQ37|FLK_SALTY Flagellar regulator flk OS=Salmonella typhimurium (strain LT2 / SGSC1412 / ATCC 700720) GN=flk PE=1 SV=1
peg.1429	4767.47	7350.61	2184.32	0.297162	-1.75068	1.82374e-05	0.000217621	gi|999999111|ref|Chr1.1|	1569498	1570607	+	1109	peg.1429	GO:0016853	-	proNOG11095	GM	hypothetical protein y2608 [Yersinia pestis KIM10+]	sp|Q70LM4|LGRD_BREPA Linear gramicidin synthase subunit D OS=Brevibacillus parabrevis GN=lgrD PE=1 SV=1
peg.2475	466.773	232.428	701.118	3.01649	1.59287	1.82622e-05	0.000217621	gi|999999111|ref|Chr1.1|	2603042	2603971	+	929	peg.2475	GO:0015407;GO:0015749	K17208	proNOG09213	G	sugar-binding periplasmic protein [Yersinia pestis biovar Microtus str. 91001]	sp|P36949|RBSB_BACSU D-ribose-binding protein OS=Bacillus subtilis (strain 168) GN=rbsB PE=3 SV=2
peg.4653	3799.87	341.907	7257.83	21.2275	4.40786	1.83841e-05	0.000218484	gi|999999111|ref|Plas3.1|	67394	67858	+	464	peg.4653	GO:0009405;GO:0005515;GO:0019031	K04056	proNOG88755	U	type III secretion apparatus component [Yersinia pestis CO92]	sp|P40294|YSCO_YERPS Yop proteins translocation protein O OS=Yersinia pseudotuberculosis serotype I (strain IP32953) GN=yscO PE=3 SV=2
peg.754	1852.86	2754.56	951.164	0.345304	-1.53406	1.88196e-05	0.000222899	gi|999999111|ref|Chr1.1|	831046	831687	+	641	peg.754	GO:0000453;GO:0005829;GO:0008650	K02427	proNOG01742	J	23S rRNA methyltransferase J [Yersinia pestis Angola]	sp|A7FMS9|RLME_YERP3 Ribosomal RNA large subunit methyltransferase E OS=Yersinia pseudotuberculosis serotype O:1b (strain IP 31758) GN=rlmE PE=3 SV=1
peg.3233	942.858	490.499	1395.22	2.84449	1.50817	1.88564e-05	0.000222899	gi|999999111|ref|Chr1.1|	3395313	3397661	+	2348	peg.3233	-	K11904	proNOG01612	S	hypothetical protein y3361 [Yersinia pestis KIM10+]	-
peg.4024	1377.72	2502.4	253.038	0.101118	-3.30589	1.91121e-05	0.000225167	gi|999999111|ref|Chr1.1|	4244980	4245258	-	278	peg.4024	GO:0022627;GO:0019843;GO:0006412;GO:0003735;GO:0000028	K02965	proNOG42128	J	30S ribosomal protein S19 [Yersinia pestis biovar Microtus str. 91001]	sp|A1JS33|RS19_YERE8 30S ribosomal protein S19 OS=Yersinia enterocolitica serotype O:8 / biotype 1B (strain 8081) GN=rpsS PE=3 SV=1
peg.4585	2295.24	452.486	4138	9.14503	3.19299	1.91501e-05	0.000225167	gi|999999111|ref|Plas3.1|	22833	23051	+	218	peg.4585	-	-	-	-	unknown [Yersinia pestis]	-
peg.1721	608.511	310.006	907.017	2.9258	1.54883	1.97929e-05	0.000231897	gi|999999111|ref|Chr1.1|	1862918	1864270	-	1352	peg.1721	GO:0009424;GO:0044780	K02414	proNOG62138;COG3144	N	flagellar hook-length control protein [Yersinia pestis KIM10+]	sp|P52614|FLIK_ECOLI Flagellar hook-length control protein OS=Escherichia coli (strain K12) GN=fliK PE=3 SV=1
peg.2450	2072.78	3072.71	1072.86	0.349159	-1.51805	1.98275e-05	0.000231897	gi|999999111|ref|Chr1.1|	2574183	2575397	+	1214	peg.2450	GO:0030170;GO:0009058;GO:0004021;GO:0080130;GO:0004069	K14260	proNOG01017	E	aminotransferase AlaT [Yersinia pestis Antiqua]	sp|P0A960|ALAA_ECOL6 Glutamate-pyruvate aminotransferase AlaA OS=Escherichia coli O6:H1 (strain CFT073 / ATCC 700928 / UPEC) GN=alaA PE=3 SV=1
peg.4020	334.781	612.416	57.1466	0.0933134	-3.42177	2.11987e-05	0.00024728	gi|999999111|ref|Chr1.1|	4243303	4243494	-	191	peg.4020	GO:0006412;GO:0003735;GO:0022625	K02904	proNOG105076	J	50S ribosomal protein L29 [Yersinia pestis KIM10+]	sp|A7FNM7|RL29_YERP3 50S ribosomal protein L29 OS=Yersinia pseudotuberculosis serotype O:1b (strain IP 31758) GN=rpmC PE=3 SV=1
peg.3253	6989.66	10310.9	3668.39	0.355777	-1.49096	2.17316e-05	0.000252829	gi|999999111|ref|Chr1.1|	3418907	3419983	-	1076	peg.3253	GO:0016837;GO:0071555;GO:0008933;GO:0009279;GO:0016998;GO:0000270;GO:0016798	K08306	proNOG05562	M	murein transglycosylase C [Yersinia pseudotuberculosis IP 31758]	sp|A7FEX3|MLTC_YERP3 Membrane-bound lytic murein transglycosylase C OS=Yersinia pseudotuberculosis serotype O:1b (strain IP 31758) GN=mltC PE=3 SV=1
peg.1484	164.792	71.6886	257.895	3.59743	1.84697	2.21537e-05	0.000257064	gi|999999111|ref|Chr1.1|	1627116	1627625	+	509	peg.1484	GO:0006313;GO:0003677;GO:0090305;GO:0005524;GO:0004527;GO:0004803	K07491	proNOG10281	L	IS1541, transposase, partial [Yersinia pestis]	sp|P59697|T200_SALTI Transposase for insertion sequence element IS200 OS=Salmonella typhi GN=tnpA1 PE=3 SV=1
peg.3130	340.165	512.161	168.17	0.328353	-1.60668	2.30707e-05	0.000266548	gi|999999111|ref|Chr1.1|	3258687	3259094	+	407	peg.3130	GO:0005622;GO:0036406;GO:0035556	K06080	proNOG25376	M	outer membrane lipoprotein [Yersinia pestis KIM10+]	sp|P69412|RCSF_ECOL6 Protein RcsF OS=Escherichia coli O6:H1 (strain CFT073 / ATCC 700928 / UPEC) GN=rcsF PE=3 SV=1
peg.2129	325.649	165.078	486.221	2.94539	1.55846	2.30916e-05	0.000266548	gi|999999111|ref|Chr1.1|	2246515	2247795	-	1280	peg.2129	GO:0005886;GO:0034707;GO:0005247;GO:0010447;GO:1902476;GO:1903959	K03281	-	-	putative voltage-gated ClC-type chloride channel ClcB [Yersinia pestis Pestoides F]	sp|Q8ZEB3|CLCB_YERPE Voltage-gated ClC-type chloride channel ClcB OS=Yersinia pestis GN=clcB PE=3 SV=2
peg.1699	175.969	86.2741	265.663	3.07929	1.6226	2.3958e-05	0.000275828	gi|999999111|ref|Chr1.1|	1841485	1842174	+	689	peg.1699	GO:0003774;GO:0009427;GO:0009279;GO:0071973	K02393	proNOG06789	N	flagellar basal body L-ring protein [Yersinia pseudotuberculosis IP 32953]	sp|Q66BT9|FLGH1_YERPS Flagellar L-ring protein 1 OS=Yersinia pseudotuberculosis serotype I (strain IP32953) GN=flgH1 PE=3 SV=1
peg.3148	10498.7	15353.5	5643.88	0.367597	-1.4438	2.4382e-05	0.000279538	gi|999999111|ref|Chr1.1|	3275882	3276379	-	497	peg.3148	GO:0042597;GO:0051082	K06142	proNOG24413	M	periplasmic chaperone [Yersinia pseudotuberculosis IP 32953]	sp|P58607|SKP_YERPE Chaperone protein Skp OS=Yersinia pestis GN=skp PE=3 SV=1
peg.1221	5001.13	7391.17	2611.09	0.353271	-1.50115	2.44085e-05	0.000279538	gi|999999111|ref|Chr1.1|	1328908	1329228	+	320	peg.1221	GO:0006508;GO:0030163;GO:0008233	K06891	proNOG51942	O	ATP-dependent Clp protease adaptor protein ClpS [Yersinia pestis KIM10+]	sp|A7FJZ4|CLPS_YERP3 ATP-dependent Clp protease adapter protein ClpS OS=Yersinia pseudotuberculosis serotype O:1b (strain IP 31758) GN=clpS PE=3 SV=1
peg.4244	345.083	513.652	176.514	0.343644	-1.54101	2.44698e-05	0.000279538	gi|999999111|ref|Chr1.1|	4463378	4463632	-	254	peg.4244	-	-	proNOG61739	K	morphology/transcription regulator BolA family protein [Yersinia pestis KIM10+]	sp|P0A9W7|YRBA_ECOL6 Uncharacterized protein YrbA OS=Escherichia coli O6:H1 (strain CFT073 / ATCC 700928 / UPEC) GN=yrbA PE=3 SV=1
peg.1058	1947.47	2879.17	1015.77	0.3528	-1.50308	2.45345e-05	0.000279554	gi|999999111|ref|Chr1.1|	1156197	1156910	+	713	peg.1058	GO:0004638;GO:0005829;GO:0006189;GO:0046084;GO:0004639;GO:0005524	K01923	proNOG101300;proNOG101573	F	phosphoribosylaminoimidazole-succinocarboxamide synthase [Yersinia pestis KIM10+]	sp|A7FG51|PUR7_YERP3 Phosphoribosylaminoimidazole-succinocarboxamide synthase OS=Yersinia pseudotuberculosis serotype O:1b (strain IP 31758) GN=purC PE=3 SV=1
peg.4197	605.034	887.662	322.407	0.363209	-1.46113	2.54228e-05	0.000288651	gi|999999111|ref|Chr1.1|	4410240	4410698	+	458	peg.4197	GO:0004170;GO:0000287;GO:0046081;GO:0005737;GO:0006226	K01520	proNOG42146	F	deoxyuridine 5&apos;-triphosphate nucleotidohydrolase [Yersinia pestis Antiqua]	sp|A7FCT2|DUT_YERP3 Deoxyuridine 5&apos;-triphosphate nucleotidohydrolase OS=Yersinia pseudotuberculosis serotype O:1b (strain IP 31758) GN=dut PE=3 SV=1
peg.3816	2964.61	4344.57	1584.66	0.364745	-1.45504	2.54634e-05	0.000288651	gi|999999111|ref|Chr1.1|	4034608	4035801	-	1193	peg.3816	GO:0016757;GO:0008152	K02849	-	-	putative lipopolysaccharide core biosynthesis protein [Yersinia pestis Antiqua]	sp|P25742|RFAQ_ECOLI Lipopolysaccharide core heptosyltransferase RfaQ OS=Escherichia coli (strain K12) GN=rfaQ PE=1 SV=2
peg.1327	516.497	241.293	791.701	3.28108	1.71417	2.56542e-05	0.000289879	gi|999999111|ref|Chr1.1|	1450836	1452380	+	1544	peg.1327	-	K11900	proNOG01132	S	hypothetical protein YP_3462 [Yersinia pestis biovar Microtus str. 91001]	-
peg.1954	294.162	149.121	439.203	2.94527	1.5584	2.57029e-05	0.000289879	gi|999999111|ref|Chr1.1|	2072402	2073175	+	773	peg.1954	-	-	proNOG03793	S	hypothetical protein y2206 [Yersinia pestis KIM10+]	-
peg.124	1717.11	823.429	2610.79	3.17064	1.66477	2.61354e-05	0.000294007	gi|999999111|ref|Chr1.1|	126526	127323	-	797	peg.124	GO:0046342;GO:0005886;GO:0008654;GO:0008715;GO:0016021	K01521	proNOG27279	I	CDP-diacylglycerol pyrophosphatase [Yersinia pestis KIM10+]	sp|Q8ZA34|CDH_YERPE CDP-diacylglycerol pyrophosphatase OS=Yersinia pestis GN=cdh PE=3 SV=1
peg.1724	165.582	72.9862	258.178	3.53735	1.82267	2.65059e-05	0.000296683	gi|999999111|ref|Chr1.1|	1866230	1866946	-	716	peg.1724	GO:0003774;GO:0009288;GO:0071973	K02411	COG1317	N	flagellar assembly protein H [Yersinia pestis Antiqua]	sp|P15934|FLIH_SALTY Flagellar assembly protein FliH OS=Salmonella typhimurium (strain LT2 / SGSC1412 / ATCC 700720) GN=fliH PE=1 SV=2
peg.2375	710.88	371.677	1050.08	2.82525	1.49838	2.65075e-05	0.000296683	gi|999999111|ref|Chr1.1|	2497804	2499492	-	1688	peg.2375	GO:0015031	-	proNOG02519	U	hemolysin activator protein [Yersinia pestis KIM10+]	sp|P15321|HLYB_SERMA Hemolysin transporter protein ShlB OS=Serratia marcescens GN=shlB PE=1 SV=1
peg.3860	7931.48	11552.1	4310.82	0.373163	-1.42212	2.669e-05	0.000297971	gi|999999111|ref|Chr1.1|	4079248	4080507	-	1259	peg.3860	GO:0016021	K04088	proNOG00201	O	FtsH protease regulator HflK [Yersinia pestis KIM10+]	sp|P0ABC8|HFLK_ECO57 Protein HflK OS=Escherichia coli O157:H7 GN=hflK PE=3 SV=1
peg.2904	308.147	156.598	459.697	2.93553	1.55362	2.70227e-05	0.000300553	gi|999999111|ref|Chr1.1|	3035182	3035997	+	815	peg.2904	GO:0055114;GO:0004316	-	proNOG20118	R	3-oxoacyl-ACP reductase [Yersinia pestis KIM10+]	sp|P39640|BACC_BACSU Bacilysin biosynthesis oxidoreductase BacC OS=Bacillus subtilis (strain 168) GN=bacC PE=3 SV=2
peg.993	5385.12	8636.6	2133.65	0.247048	-2.01714	2.70573e-05	0.000300553	gi|999999111|ref|Chr1.1|	1095974	1096618	+	644	peg.993	GO:0005524;GO:0046939;GO:0004017;GO:0044209;GO:0005737	K00939	proNOG00115	F	adenylate kinase [Yersinia pestis KIM10+]	sp|A7FL86|KAD_YERP3 Adenylate kinase OS=Yersinia pseudotuberculosis serotype O:1b (strain IP 31758) GN=adk PE=3 SV=1
peg.1068	773.543	391.559	1155.53	2.9511	1.56125	2.76696e-05	0.000306374	gi|999999111|ref|Chr1.1|	1165437	1167206	+	1769	peg.1068	GO:0016021;GO:0005886;GO:0006810	K02011	proNOG15333	P	ABC transporter permease [Yersinia pestis KIM10+]	sp|Q44123|FBPB_ACTPL Ferric transport system permease protein FbpB OS=Actinobacillus pleuropneumoniae GN=fbpB PE=3 SV=1
peg.3418	3894.71	5674.78	2114.63	0.372637	-1.42416	2.77965e-05	0.000306374	gi|999999111|ref|Chr1.1|	3591115	3592002	-	887	peg.3418	-	-	proNOG11691	R	hypothetical protein YP_2857 [Yersinia pestis biovar Microtus str. 91001]	-
peg.4201	1696.23	2478.1	914.366	0.368979	-1.43839	2.78507e-05	0.000306374	gi|999999111|ref|Chr1.1|	4413070	4413786	-	716	peg.4201	GO:0009022;GO:0008033;GO:0000049;GO:0016075;GO:0004549;GO:0090501	K00989	proNOG00499	J	ribonuclease PH [Yersinia pestis KIM10+]	sp|A7FCS9|RNPH_YERP3 Ribonuclease PH OS=Yersinia pseudotuberculosis serotype O:1b (strain IP 31758) GN=rph PE=3 SV=1
peg.4010	59.5634	106.94	12.1866	0.113958	-3.13343	2.79302e-05	0.000306374	gi|999999111|ref|Chr1.1|	4239262	4239441	-	179	peg.4010	GO:0006412;GO:0003735;GO:0022625	K02907	proNOG62107	J	50S ribosomal protein L30 [Yersinia pestis KIM10+]	sp|A1JS10|RL30_YERE8 50S ribosomal protein L30 OS=Yersinia enterocolitica serotype O:8 / biotype 1B (strain 8081) GN=rpmD PE=3 SV=1
peg.1968	233.437	117.751	349.124	2.96494	1.568	2.79606e-05	0.000306374	gi|999999111|ref|Chr1.1|	2083622	2084332	+	710	peg.1968	-	-	proNOG14676	M	phage tail protein [Yersinia pestis KIM10+]	sp|P03729|VTAK_LAMBD Probable endopeptidase OS=Enterobacteria phage lambda GN=K PE=3 SV=1
peg.939	1107.14	1626.33	587.948	0.361519	-1.46786	2.79971e-05	0.000306374	gi|999999111|ref|Chr1.1|	1036751	1037242	+	491	peg.939	-	K09767	proNOG33709	S	nucleotide-binding protein [Yersinia pseudotuberculosis IP 32953]	sp|Q1C4J6|Y2664_YERPA UPF0234 protein YPA_2664 OS=Yersinia pestis bv. Antiqua (strain Antiqua) GN=YPA_2664 PE=3 SV=1
peg.2756	473.94	242.805	705.075	2.90388	1.53798	2.86815e-05	0.000313089	gi|999999111|ref|Chr1.1|	2875964	2877253	-	1289	peg.2756	GO:0030170;GO:0042802;GO:0009448;GO:0003867	K00823	proNOG01409	E	4-aminobutyrate aminotransferase [Yersinia pestis KIM10+]	sp|P50457|PUUE_ECOLI 4-aminobutyrate aminotransferase PuuE OS=Escherichia coli (strain K12) GN=puuE PE=1 SV=1
peg.1896	6216.68	9085.11	3348.24	0.368542	-1.4401	2.93588e-05	0.000318692	gi|999999111|ref|Chr1.1|	2025781	2026524	+	743	peg.1896	GO:0005829;GO:0003677;GO:0006355	-	proNOG00833	K	hypothetical protein YPTB2038 [Yersinia pseudotuberculosis IP 32953]	sp|A4TJK3|Y1067_YERPP Probable transcriptional regulatory protein YPDSF_1067 OS=Yersinia pestis (strain Pestoides F) GN=YPDSF_1067 PE=3 SV=1
peg.2476	537.296	276.376	798.216	2.88816	1.53015	2.94325e-05	0.000318692	gi|999999111|ref|Chr1.1|	2604020	2605567	+	1547	peg.2476	GO:0015407;GO:0015749;GO:0005524	K17210	proNOG00668	P	sugar transport ATP-binding protein [Yersinia pestis CO92]	sp|Q0B775|RGMG3_BURCM Putative ribose/galactose/methyl galactoside import ATP-binding protein 3 OS=Burkholderia ambifaria (strain ATCC BAA-244 / AMMD) GN=Bamb_4447 PE=3 SV=1
peg.691	1601.95	2352.97	850.92	0.361636	-1.46739	2.94541e-05	0.000318692	gi|999999111|ref|Chr1.1|	775450	776016	+	566	peg.691	GO:0008152;GO:0016787	-	proNOG09185	R	fructose-1-phosphatase [Yersinia pestis KIM10+]	sp|P77475|YQAB_ECOLI Fructose-1-phosphate phosphatase YqaB OS=Escherichia coli (strain K12) GN=yqaB PE=1 SV=1
peg.4069	9499.41	13865.6	5133.23	0.370214	-1.43357	2.94832e-05	0.000318692	gi|999999111|ref|Chr1.1|	4282963	4283532	-	569	peg.4069	GO:0006457;GO:0003755;GO:0000413	K03767	proNOG33146	O	peptidyl-prolyl cis-trans isomerase A [Yersinia pseudotuberculosis IP 32953]	sp|P0AFL5|PPIA_ECO57 Peptidyl-prolyl cis-trans isomerase A OS=Escherichia coli O157:H7 GN=ppiA PE=3 SV=1
peg.1871	283.222	137.643	428.802	3.11533	1.63938	2.96466e-05	0.000319677	gi|999999111|ref|Chr1.1|	1994117	1994983	-	866	peg.1871	GO:0016021;GO:0005886;GO:0006810	K02054	proNOG18599	E	ABC transporter permease [Yersinia pestis KIM10+]	sp|P31135|POTH_ECOLI Putrescine transport system permease protein PotH OS=Escherichia coli (strain K12) GN=potH PE=1 SV=1
peg.2900	512.609	266.947	758.27	2.84052	1.50616	3.00983e-05	0.000322799	gi|999999111|ref|Chr1.1|	3029662	3031215	-	1553	peg.2900	GO:0005997;GO:0004856;GO:0046835	K00854	proNOG03506	G	xylulose kinase [Yersinia pestis KIM10+]	sp|P21939|XYLB_LACPE Xylulose kinase OS=Lactobacillus pentosus GN=xylB PE=3 SV=1
peg.587	17178.1	26149.9	8206.25	0.313816	-1.67201	3.01357e-05	0.000322799	gi|999999111|ref|Chr1.1|	660345	660707	-	362	peg.587	GO:0008270;GO:0010468;GO:0005737	K06204	proNOG34563	T	hypothetical protein YPA_2897 [Yersinia pestis Antiqua]	sp|P0A1G6|DKSA_SALTI RNA polymerase-binding transcription factor DksA OS=Salmonella typhi GN=dksA PE=3 SV=1
peg.4384	133.977	60.697	207.256	3.41461	1.77172	3.01552e-05	0.000322799	gi|999999111|ref|Plas1.1|	36715	36981	+	266	peg.4384	GO:0005524;GO:0004519;GO:0090305;GO:0004527	-	proNOG84929	D	hypothetical protein YPMT1.25Ac [Yersinia pestis CO92]	-
peg.1988	2104.95	3106.94	1102.96	0.355	-1.49411	3.09607e-05	0.000330621	gi|999999111|ref|Chr1.1|	2102425	2103999	-	1574	peg.1988	GO:0098656;GO:0005886;GO:0035725;GO:0015385;GO:0016021	K03314	proNOG06883	P	sodium/proton antiporter [Yersinia pestis biovar Microtus str. 91001]	sp|Q1C7V3|NHAB_YERPA Na(+)/H(+) antiporter NhaB OS=Yersinia pestis bv. Antiqua (strain Antiqua) GN=nhaB PE=3 SV=1
peg.3751	11319.2	16490.9	6147.46	0.372779	-1.42361	3.11644e-05	0.000331995	gi|999999111|ref|Chr1.1|	3962825	3965641	-	2816	peg.3751	GO:0008270;GO:0002161;GO:0006428;GO:0005524;GO:0006450;GO:0004822;GO:0005829	K01870	proNOG00064	J	isoleucyl-tRNA synthetase [Yersinia pestis KIM10+]	sp|Q1C0J3|SYI_YERPA Isoleucine--tRNA ligase OS=Yersinia pestis bv. Antiqua (strain Antiqua) GN=ileS PE=3 SV=1
peg.397	369.12	576.607	161.632	0.280317	-1.83487	3.16022e-05	0.000335849	gi|999999111|ref|Chr1.1|	439142	439261	+	119	peg.397	-	-	-	-	hypothetical protein YPK_0323 [Yersinia pseudotuberculosis YPIII]	-
peg.2498	2097.87	3040.88	1154.87	0.379779	-1.39677	3.18719e-05	0.000337904	gi|999999111|ref|Chr1.1|	2622519	2622782	-	263	peg.2498	-	K09158	proNOG42442	S	hypothetical protein y1174 [Yersinia pestis KIM10+]	sp|Q1CKR4|Y1085_YERPN UPF0250 protein YPN_1085 OS=Yersinia pestis bv. Antiqua (strain Nepal516) GN=YPN_1085 PE=3 SV=1
peg.2986	3342.52	4950.46	1734.59	0.350389	-1.51297	3.2918e-05	0.000348159	gi|999999111|ref|Chr1.1|	3116537	3117046	+	509	peg.2986	GO:0010951;GO:0042597;GO:0004867	K08276	proNOG16198	R	ecotin [Yersinia pestis biovar Microtus str. 91001]	sp|A7FKF8|ECOT_YERP3 Ecotin OS=Yersinia pseudotuberculosis serotype O:1b (strain IP 31758) GN=eco PE=3 SV=1
peg.929	1708.5	2492.9	924.098	0.370692	-1.43171	3.34218e-05	0.000352644	gi|999999111|ref|Chr1.1|	1027674	1028663	+	989	peg.929	GO:0000287;GO:0009229;GO:0016310;GO:0005524;GO:0009228;GO:0009030	K00946	proNOG00982	H	thiamine monophosphate kinase [Yersinia pestis KIM10+]	sp|P0AGG1|THIL_ECOL6 Thiamine-monophosphate kinase OS=Escherichia coli O6:H1 (strain CFT073 / ATCC 700928 / UPEC) GN=thiL PE=3 SV=1
peg.2313	88428.5	128783	48073.9	0.373293	-1.42162	3.35365e-05	0.000353011	gi|999999111|ref|Chr1.1|	2433133	2435061	-	1928	peg.2313	GO:0005829;GO:0004829;GO:0006435;GO:0003723;GO:0046872;GO:0005524	K01868	proNOG00156	J	threonyl-tRNA synthetase [Yersinia pestis KIM10+]	sp|A7FHG1|SYT_YERP3 Threonine--tRNA ligase OS=Yersinia pseudotuberculosis serotype O:1b (strain IP 31758) GN=thrS PE=3 SV=1
peg.4378	1817.48	967.244	2667.72	2.75806	1.46365	3.39032e-05	0.000356023	gi|999999111|ref|Plas1.1|	31937	33496	-	1559	peg.4378	GO:0004386;GO:0003676;GO:0005524;GO:0004519;GO:0090305;GO:0004527	-	proNOG99934	L	hypothetical protein YPMT1.30 [Yersinia pestis CO92]	sp|Q914K8|Y022_SIFVH Putative helicase 22 OS=Sulfolobus islandicus filamentous virus (isolate Iceland/Hveragerdi) GN=SIFV0022 PE=4 SV=1
peg.3101	508.115	262.084	754.146	2.8775	1.52482	3.43564e-05	0.000359928	gi|999999111|ref|Chr1.1|	3231452	3232339	+	887	peg.3101	GO:0003677;GO:0006310;GO:0015074	-	proNOG12679	L	DNA-binding prophage protein [Yersinia pestis KIM10+]	-
peg.3155	3449.68	5040.3	1859.07	0.368841	-1.43893	3.5015e-05	0.00036596	gi|999999111|ref|Chr1.1|	3284288	3285013	-	725	peg.3155	GO:0005737;GO:0044210;GO:0033862;GO:0005524;GO:0046939	K09903	proNOG01656	F	uridylate kinase [Yersinia pestis KIM10+]	sp|A7FFH1|PYRH_YERP3 Uridylate kinase OS=Yersinia pseudotuberculosis serotype O:1b (strain IP 31758) GN=pyrH PE=3 SV=1
peg.4584	1231.31	456.999	2005.62	4.38868	2.13379	3.6241e-05	0.000377881	gi|999999111|ref|Plas3.1|	22466	22672	-	206	peg.4584	-	-	-	-	hypothetical protein pYV0004 [Yersinia pseudotuberculosis IP 32953]	-
peg.2105	602.716	318.503	886.93	2.78469	1.47752	3.6434e-05	0.000378999	gi|999999111|ref|Chr1.1|	2219703	2221841	+	2138	peg.2105	GO:0005524;GO:0030253;GO:0006508;GO:0008233;GO:0042626;GO:0008565;GO:0016021;GO:0030256	K12531	proNOG00276	V	inner membrane permease [Yersinia pestis KIM10+]	sp|P0DKX5|CYAB_BORPE Cyclolysin secretion/processing ATP-binding protein CyaB OS=Bordetella pertussis (strain Tohama I / ATCC BAA-589 / NCTC 13251) GN=cyaB PE=3 SV=1
peg.3129	3502.21	5421.47	1582.94	0.291976	-1.77608	3.66593e-05	0.000379594	gi|999999111|ref|Chr1.1|	3257754	3258569	+	815	peg.3129	GO:0006865;GO:0005886	K02073	proNOG06509	P	DL-methionine transporter substrate-binding subunit [Yersinia pestis KIM10+]	sp|Q8ZH40|METQ_YERPE D-methionine-binding lipoprotein MetQ OS=Yersinia pestis GN=metQ PE=3 SV=1
peg.3479	1014.29	532.235	1496.35	2.81144	1.49131	3.66629e-05	0.000379594	gi|999999111|ref|Chr1.1|	3676966	3678171	-	1205	peg.3479	GO:0005576;GO:0005198;GO:0071973;GO:0009420	K02406	proNOG33952	N	putative flagellin [Yersinia pestis Antiqua]	sp|P80583|FLA_CLOTY Flagellin (Fragment) OS=Clostridium tyrobutyricum GN=fla PE=1 SV=2
peg.1439	363.331	184.922	541.74	2.92956	1.55068	3.68726e-05	0.000380873	gi|999999111|ref|Chr1.1|	1580028	1580870	+	842	peg.1439	GO:0008152;GO:0050385;GO:0008704;GO:0018800;GO:0016787	-	proNOG00690	Q	isomerase [Yersinia pestis KIM10+]	sp|B1K3Y3|UGL_BURCC Ureidoglycolate lyase OS=Burkholderia cenocepacia (strain MC0-3) GN=Bcenmc03_4750 PE=3 SV=1
peg.797	365.189	188.16	542.219	2.88169	1.52692	3.72178e-05	0.000383543	gi|999999111|ref|Chr1.1|	877163	877954	-	791	peg.797	GO:0016829;GO:0016887;GO:0005524	K05781	proNOG05577	P	phosphonate C-P lyase system protein PhnK [Yersinia pestis Antiqua]	sp|P16678|PHNK_ECOLI Putative phosphonates utilization ATP-binding protein PhnK OS=Escherichia coli (strain K12) GN=phnK PE=1 SV=1
peg.1348	307.009	132.317	481.702	3.64052	1.86414	3.78383e-05	0.000389031	gi|999999111|ref|Chr1.1|	1480336	1481421	+	1085	peg.1348	-	K11895	COG3520	S	hypothetical protein y2683 [Yersinia pestis KIM10+]	-
peg.2477	216.856	110.167	323.544	2.93685	1.55427	3.79887e-05	0.00038967	gi|999999111|ref|Chr1.1|	2605579	2606607	+	1028	peg.2477	GO:0016021;GO:0015749;GO:0015407;GO:0005886	K17209	proNOG05289	G	sugar transport system permease [Yersinia pestis KIM10+]	sp|P44736|RBSC_HAEIN Ribose transport system permease protein RbsC OS=Haemophilus influenzae (strain ATCC 51907 / DSM 11121 / KW20 / Rd) GN=rbsC PE=3 SV=1
peg.2461	119.651	196.172	43.1304	0.219859	-2.18535	3.8077e-05	0.000389672	gi|999999111|ref|Chr1.1|	2586910	2587164	+	254	peg.2461	GO:0009401;GO:0034219;GO:0103111;GO:0008982	K02822	-	-	hypothetical protein YPN_2162 [Yersinia pestis Nepal516]	sp|Q9EXD8|ULAB_MYCPN Ascorbate-specific phosphotransferase enzyme IIB component OS=Mycoplasma pneumoniae (strain ATCC 29342 / M129) GN=ulaB PE=1 SV=1
peg.5	11285.4	16493.7	6077.17	0.368454	-1.44044	3.8608e-05	0.000394194	gi|999999111|ref|Chr1.1|	3772	6186	+	2414	peg.5	GO:0003677;GO:0000287;GO:0006265;GO:0005694;GO:0005737;GO:0005524;GO:0003918;GO:0006261	K02470	proNOG01322	L	DNA gyrase subunit B [Yersinia pseudotuberculosis IP 32953]	sp|P0AES7|GYRB_ECO57 DNA gyrase subunit B OS=Escherichia coli O157:H7 GN=gyrB PE=3 SV=2
peg.1657	364.259	189.704	538.814	2.84028	1.50603	3.8835e-05	0.000395598	gi|999999111|ref|Chr1.1|	1804484	1805290	+	806	peg.1657	GO:0005737;GO:0005975;GO:0008672;GO:0046872;GO:0010124;GO:0018802	K02510	proNOG01415	G	2,4-dihydroxyhept-2-ene-1,7-dioic acid aldolase [Yersinia pestis Antiqua]	sp|A8A876|HPCH_ECOHS 4-hydroxy-2-oxo-heptane-1,7-dioate aldolase OS=Escherichia coli O9:H4 (strain HS) GN=hpcH PE=3 SV=1
peg.2108	514.363	269.296	759.431	2.82006	1.49572	3.90839e-05	0.000397218	gi|999999111|ref|Chr1.1|	2223617	2225320	-	1703	peg.2108	GO:0046835;GO:0008741;GO:0005737;GO:0005524;GO:0019569	K00853	proNOG00719	C	ribulokinase [Yersinia pestis KIM10+]	sp|Q1C7J2|ARAB_YERPA Ribulokinase OS=Yersinia pestis bv. Antiqua (strain Antiqua) GN=araB PE=3 SV=1
peg.2983	12253.2	18217.6	6288.77	0.345203	-1.53448	4.01699e-05	0.000407319	gi|999999111|ref|Chr1.1|	3112660	3114948	+	2288	peg.2983	GO:0005524;GO:0004748;GO:0006260;GO:0055114	K00525	COG0209;proNOG101109	F	ribonucleotide-diphosphate reductase subunit alpha [Yersinia pestis KIM10+]	sp|P37426|RIR1_SALTY Ribonucleoside-diphosphate reductase 1 subunit alpha OS=Salmonella typhimurium (strain LT2 / SGSC1412 / ATCC 700720) GN=nrdA PE=3 SV=1
peg.2557	601.336	893.624	309.049	0.345838	-1.53183	4.03047e-05	0.000407492	gi|999999111|ref|Chr1.1|	2684952	2685182	-	230	peg.2557	-	-	-	-	hypothetical protein [Yersinia pestis]	-
peg.345	634.768	931.124	338.412	0.363444	-1.4602	4.03712e-05	0.000407492	gi|999999111|ref|Chr1.1|	378859	379125	+	266	peg.345	GO:0008320;GO:0009306;GO:0005887;GO:0033281;GO:0043953	K03116	proNOG106506;proNOG62007	U	Sec-independent protein translocase protein TatA [Yersinia pestis KIM10+]	sp|Q8ZAM2|TATA_YERPE Sec-independent protein translocase protein TatA OS=Yersinia pestis GN=tatA PE=3 SV=1
peg.873	1038.48	1563.77	513.177	0.328166	-1.6075	4.05523e-05	0.000408387	gi|999999111|ref|Chr1.1|	968512	969141	+	629	peg.873	GO:0005886;GO:0016655;GO:0006814;GO:0055114;GO:0016021	K00349	proNOG02667	C	Na(+)-translocating NADH-quinone reductase subunit D [Yersinia pestis KIM10+]	sp|A7FLJ5|NQRD_YERP3 Na(+)-translocating NADH-quinone reductase subunit D OS=Yersinia pseudotuberculosis serotype O:1b (strain IP 31758) GN=nqrD PE=3 SV=1
peg.1986	682.553	1077.47	287.637	0.266957	-1.90532	4.12256e-05	0.000414224	gi|999999111|ref|Chr1.1|	2100886	2101242	+	356	peg.1986	-	-	proNOG89025	S	hypothetical protein y2180 [Yersinia pestis KIM10+]	-
peg.3091	5653.38	8277.87	3028.88	0.365901	-1.45047	4.33508e-05	0.00043459	gi|999999111|ref|Chr1.1|	3221231	3222892	+	1661	peg.3091	GO:0005524;GO:0006281;GO:0006310	K03631	proNOG00776	L	recombination and repair protein [Yersinia pestis Antiqua]	sp|P05824|RECN_ECOLI DNA repair protein RecN OS=Escherichia coli (strain K12) GN=recN PE=1 SV=2
peg.2804	94.9087	44.427	145.39	3.27257	1.71042	4.38861e-05	0.00043896	gi|999999111|ref|Chr1.1|	2932801	2933121	+	320	peg.2804	GO:0007155;GO:0019867	-	-	-	hypothetical protein YPA_2328 [Yersinia pestis Antiqua]	sp|Q9XD84|TIBA_ECOH1 Adhesin/invasin TibA autotransporter OS=Escherichia coli O78:H11 (strain H10407 / ETEC) GN=tibA PE=1 SV=1
peg.1368	4723.13	6894.99	2551.28	0.37002	-1.43433	4.46792e-05	0.000445884	gi|999999111|ref|Chr1.1|	1502567	1503229	+	662	peg.1368	GO:0005737;GO:0046654;GO:0008270;GO:0006730;GO:0035998;GO:0003934;GO:0005525;GO:0006729	K01495	proNOG02569	H	GTP cyclohydrolase I [Yersinia pseudotuberculosis IP 31758]	sp|A7FJL1|GCH1_YERP3 GTP cyclohydrolase 1 OS=Yersinia pseudotuberculosis serotype O:1b (strain IP 31758) GN=folE PE=3 SV=1
peg.1342	451.538	238.941	664.136	2.7795	1.47483	4.47958e-05	0.000446041	gi|999999111|ref|Chr1.1|	1470546	1471778	+	1232	peg.1342	GO:0016021	-	proNOG43203	S	hypothetical protein y2689 [Yersinia pestis KIM10+]	-
peg.4368	174.577	80.982	268.171	3.31149	1.72748	4.55196e-05	0.000452229	gi|999999111|ref|Plas1.1|	27041	27550	+	509	peg.4368	GO:0090305;GO:0003677;GO:0006313;GO:0004527;GO:0004803;GO:0005524	K07491	proNOG10281	L	IS1541, transposase, partial [Yersinia pestis]	sp|P59697|T200_SALTI Transposase for insertion sequence element IS200 OS=Salmonella typhi GN=tnpA1 PE=3 SV=1
peg.3273	2015.9	2922.52	1109.28	0.379562	-1.39759	4.65439e-05	0.000461369	gi|999999111|ref|Chr1.1|	3444151	3445110	-	959	peg.3273	GO:0004363;GO:0030145;GO:0006750;GO:0005829;GO:0005524;GO:0000287	K01920	proNOG04857	H	glutathione synthetase [Yersinia pestis KIM10+]	sp|P58582|GSHB_YERPE Glutathione synthetase OS=Yersinia pestis GN=gshB PE=3 SV=1
peg.2060	110.435	52.5878	168.283	3.20003	1.67809	4.67496e-05	0.000462372	gi|999999111|ref|Chr1.1|	2173885	2174463	-	578	peg.2060	GO:0000162;GO:0006541;GO:0004049;GO:0004048;GO:0002047;GO:0005950;GO:0005829	K01658	proNOG02057	E	anthranilate synthase component II [Yersinia pestis biovar Microtus str. 91001]	sp|Q8ZEG6|TRPG_YERPE Anthranilate synthase component II OS=Yersinia pestis GN=trpG PE=4 SV=1
peg.4344	1357.69	1961.47	753.92	0.384365	-1.37945	4.76267e-05	0.000469995	gi|999999111|ref|Plas1.1|	9962	10213	-	251	peg.4344	-	-	proNOG65681	S	hypothetical protein YpAngola_0102 [Yersinia pestis Angola]	-
peg.930	484.438	708.828	260.047	0.366869	-1.44666	4.88155e-05	0.000480653	gi|999999111|ref|Chr1.1|	1028656	1029141	+	485	peg.930	GO:0009395;GO:0046872;GO:0016021;GO:0016311;GO:0005886;GO:0008962;GO:0006655	K01095	proNOG15820	I	phosphatidylglycerophosphatase A [Yersinia pestis biovar Microtus str. 91001]	sp|P18200|PGPA_ECOLI Phosphatidylglycerophosphatase A OS=Escherichia coli (strain K12) GN=pgpA PE=1 SV=2
peg.492	754.787	402.508	1107.07	2.75042	1.45965	5.01692e-05	0.000491901	gi|999999111|ref|Chr1.1|	554331	554807	+	476	peg.492	-	-	-	-	hypothetical protein y0215 [Yersinia pestis KIM10+]	-
peg.3728	8419.72	12174.2	4665.2	0.383203	-1.38382	5.01804e-05	0.000491901	gi|999999111|ref|Chr1.1|	3944317	3945621	+	1304	peg.3728	GO:0050821;GO:0060274;GO:0030288;GO:0015031;GO:0000413;GO:0043165;GO:0042277;GO:0051085;GO:0003755;GO:0051082	K03771	proNOG01738	O	peptidyl-prolyl cis-trans isomerase SurA [Yersinia pestis KIM10+]	sp|Q7CG87|SURA_YERPE Chaperone SurA OS=Yersinia pestis GN=surA PE=3 SV=1
peg.3021	318.596	470.342	166.849	0.35474	-1.49517	5.14454e-05	0.000503186	gi|999999111|ref|Chr1.1|	3153137	3153478	+	341	peg.3021	GO:0003676;GO:0004519;GO:0090305	-	proNOG52312	V	hypothetical protein YPTB1220 [Yersinia pseudotuberculosis IP 32953]	sp|P0A1S9|YAJD_SALTI Uncharacterized protein YajD OS=Salmonella typhi GN=yajD PE=4 SV=1
peg.3297	3464.64	5196.16	1733.12	0.333538	-1.58408	5.18794e-05	0.000504802	gi|999999111|ref|Chr1.1|	3467921	3469162	+	1241	peg.3297	GO:0055114;GO:0016597;GO:0006564;GO:0051287;GO:0004617	K00058	proNOG00673	E	D-3-phosphoglycerate dehydrogenase [Yersinia pseudotuberculosis IP 32953]	sp|P0A9T2|SERA_ECO57 D-3-phosphoglycerate dehydrogenase OS=Escherichia coli O157:H7 GN=serA PE=3 SV=2
peg.4128	1266.02	1850.11	681.931	0.368589	-1.43992	5.18913e-05	0.000504802	gi|999999111|ref|Chr1.1|	4347792	4348109	+	317	peg.4128	GO:0003677;GO:0005737;GO:0003700;GO:0009086;GO:0045892	K03764	proNOG44440	K	transcriptional repressor protein MetJ [Yersinia pestis KIM10+]	sp|Q1CBE1|METJ_YERPA Met repressor OS=Yersinia pestis bv. Antiqua (strain Antiqua) GN=metJ PE=3 SV=1
peg.918	1777	2598.74	955.25	0.367582	-1.44386	5.20346e-05	0.000504802	gi|999999111|ref|Chr1.1|	1017902	1019026	+	1124	peg.918	GO:0046872;GO:0008616;GO:0006400;GO:0008479;GO:0005737	K00773	proNOG00464	J	queuine tRNA-ribosyltransferase [Yersinia pestis KIM10+]	sp|A7FLF5|TGT_YERP3 Queuine tRNA-ribosyltransferase OS=Yersinia pseudotuberculosis serotype O:1b (strain IP 31758) GN=tgt PE=3 SV=1
peg.978	2376.39	3460.88	1291.9	0.373287	-1.42164	5.20673e-05	0.000504802	gi|999999111|ref|Chr1.1|	1080832	1081488	+	656	peg.978	GO:0003677;GO:0006355	K03577	proNOG33394	K	DNA-binding transcriptional repressor AcrR [Yersinia pestis KIM10+]	sp|P0ACT0|ACRR_ECOL6 HTH-type transcriptional regulator AcrR OS=Escherichia coli O6:H1 (strain CFT073 / ATCC 700928 / UPEC) GN=acrR PE=3 SV=1
peg.3828	2141.24	3073.35	1209.14	0.393426	-1.34584	5.31274e-05	0.000513953	gi|999999111|ref|Chr1.1|	4045513	4046004	+	491	peg.3828	-	-	proNOG56045	S	hypothetical protein y3775 [Yersinia pestis KIM10+]	sp|P18390|YJJA_ECOLI Uncharacterized protein YjjA OS=Escherichia coli (strain K12) GN=yjjA PE=4 SV=3
peg.2623	381.182	195.243	567.122	2.90471	1.53839	5.41574e-05	0.000522773	gi|999999111|ref|Chr1.1|	2742970	2743425	+	455	peg.2623	GO:0016021	K03803	proNOG62427	T	SoxR reducing system protein RseC [Yersinia pestis KIM10+]	sp|P46187|RSEC_ECOLI Sigma-E factor regulatory protein RseC OS=Escherichia coli (strain K12) GN=rseC PE=1 SV=1
peg.4398	59.4763	22.2737	96.6789	4.34049	2.11786	5.49489e-05	0.000529258	gi|999999111|ref|Plas1.1|	47061	47330	+	269	peg.4398	GO:0004519;GO:0090305;GO:0004527;GO:0005524	-	proNOG83178	R	hypothetical protein YPMT1.12c [Yersinia pestis CO92]	-
peg.371	2040.97	2957.42	1124.51	0.380234	-1.39504	5.52506e-05	0.000531006	gi|999999111|ref|Chr1.1|	410311	410694	+	383	peg.371	GO:0006605;GO:0015450;GO:0005622;GO:0009306;GO:0005886;GO:0043952;GO:0065002;GO:0016021	K03073	proNOG57451	U	preprotein translocase subunit SecE [Yersinia pseudotuberculosis IP 32953]	sp|P0A2D4|SECE_SALTI Protein translocase subunit SecE OS=Salmonella typhi GN=secE PE=3 SV=1
peg.718	12432.7	22750	2115.34	0.092982	-3.4269	5.54357e-05	0.00053163	gi|999999111|ref|Chr1.1|	796515	796907	+	392	peg.718	GO:0003735;GO:0022627;GO:0006412;GO:0070181	K02990	proNOG42557	J	30S ribosomal protein S6 [Yersinia pestis KIM10+]	sp|A1JIS8|RS6_YERE8 30S ribosomal protein S6 OS=Yersinia enterocolitica serotype O:8 / biotype 1B (strain 8081) GN=rpsF PE=3 SV=1
peg.4311	9865.64	14424.2	5307.13	0.367934	-1.44248	5.66578e-05	0.000542174	gi|999999111|ref|Chr1.1|	4532391	4534220	+	1829	peg.4311	GO:0019670;GO:0046872;GO:0005975;GO:0006002;GO:0005829;GO:0019553;GO:1901137;GO:0030246;GO:0006541;GO:0004360;GO:0031419;GO:0006047;GO:0050097	K00820	proNOG00248	M	glucosamine--fructose-6-phosphate aminotransferase [Yersinia pestis KIM10+]	sp|Q8Z9S8|GLMS_YERPE Glutamine--fructose-6-phosphate aminotransferase [isomerizing] OS=Yersinia pestis GN=glmS PE=3 SV=3
peg.2278	3654.8	5313.94	1995.66	0.375553	-1.41291	5.69208e-05	0.000543514	gi|999999111|ref|Chr1.1|	2394539	2395558	-	1019	peg.2278	GO:0016740	K19236	-	-	hypothetical protein YPA_1743 [Yersinia pestis Antiqua]	sp|P75954|YCFS_ECOLI Probable L,D-transpeptidase YcfS OS=Escherichia coli (strain K12) GN=ycfS PE=1 SV=1
peg.439	402.832	216.575	589.089	2.72002	1.44362	5.70792e-05	0.000543787	gi|999999111|ref|Chr1.1|	498460	499242	+	782	peg.439	-	K11911	proNOG11876	S	hypothetical protein YP_3946 [Yersinia pestis biovar Microtus str. 91001]	-
peg.2901	718.277	384.973	1051.58	2.73157	1.44973	5.71954e-05	0.000543787	gi|999999111|ref|Chr1.1|	3031219	3032715	-	1496	peg.2901	GO:0055114;GO:0009013	K00135	proNOG00163	C	succinate-semialdehyde dehydrogenase [Yersinia pestis KIM10+]	sp|P25526|GABD_ECOLI Succinate-semialdehyde dehydrogenase [NADP(+)] GabD OS=Escherichia coli (strain K12) GN=gabD PE=1 SV=1
peg.392	2811	4058.18	1563.83	0.385352	-1.37575	5.95295e-05	0.000564764	gi|999999111|ref|Chr1.1|	433891	434481	+	590	peg.392	-	K09891	proNOG09584	S	hypothetical protein y0498 [Yersinia pestis KIM10+]	sp|P0A1U5|YJAG_SALTI Uncharacterized protein YjaG OS=Salmonella typhi GN=yjaG PE=4 SV=1
peg.4627	804.321	153.915	1454.73	9.4515	3.24054	5.9773e-05	0.000565859	gi|999999111|ref|Plas3.1|	49071	49310	-	239	peg.4627	-	K07497	proNOG03798	L	hypothetical protein YPA_CD0043 [Yersinia pestis Antiqua]	sp|Q9RI18|LCRT_YERPE Low calcium response locus protein T OS=Yersinia pestis GN=lcrT PE=4 SV=2
peg.3279	713.651	1042	385.298	0.369766	-1.43531	5.99849e-05	0.000566652	gi|999999111|ref|Chr1.1|	3449242	3449361	+	119	peg.3279	-	-	-	-	hypothetical protein YpsIP31758_0842 [Yersinia pseudotuberculosis IP 31758]	-
peg.3660	4152.87	5959.02	2346.72	0.39381	-1.34443	6.12471e-05	0.000577342	gi|999999111|ref|Chr1.1|	3864570	3865826	-	1256	peg.3660	GO:0032153;GO:0008360;GO:0009898;GO:0043093	K03590	proNOG03419	D	cell division protein FtsA [Yersinia pestis KIM10+]	sp|P0ABH2|FTSA_ECO57 Cell division protein FtsA OS=Escherichia coli O157:H7 GN=ftsA PE=3 SV=1
peg.3995	4986.95	7208.64	2765.26	0.383604	-1.38231	6.16437e-05	0.000579844	gi|999999111|ref|Chr1.1|	4228208	4228720	+	512	peg.3995	GO:0006412;GO:0043686;GO:0042586;GO:0005506;GO:0031365	K01462	proNOG32919	J	peptide deformylase [Yersinia pestis KIM10+]	sp|A7FNK2|DEF_YERP3 Peptide deformylase OS=Yersinia pseudotuberculosis serotype O:1b (strain IP 31758) GN=def PE=3 SV=1
peg.3805	3999.53	5765.84	2233.21	0.387318	-1.36841	6.18898e-05	0.000580923	gi|999999111|ref|Chr1.1|	4021628	4022671	+	1043	peg.3805	GO:0005737;GO:0031167;GO:0052914;GO:0003676	K00564	proNOG10139	J	16S ribosomal RNA m2G1207 methyltransferase [Yersinia pestis KIM10+]	sp|A7FMI4|RSMC_YERP3 Ribosomal RNA small subunit methyltransferase C OS=Yersinia pseudotuberculosis serotype O:1b (strain IP 31758) GN=rsmC PE=3 SV=1
peg.2051	1203.97	1743.76	664.19	0.380896	-1.39253	6.24728e-05	0.000585153	gi|999999111|ref|Chr1.1|	2166593	2167363	-	770	peg.2051	GO:0005886;GO:0016021	-	proNOG08459	S	hypothetical protein y2042 [Yersinia pestis KIM10+]	sp|Q1C7P8|Y1558_YERPA UPF0259 membrane protein YPA_1558 OS=Yersinia pestis bv. Antiqua (strain Antiqua) GN=YPA_1558 PE=3 SV=1
peg.3230	289.908	119.604	460.211	3.84778	1.94403	6.33924e-05	0.000592291	gi|999999111|ref|Chr1.1|	3390019	3391755	+	1736	peg.3230	GO:0016021	-	proNOG06273	M	hypothetical protein y2702 [Yersinia pestis KIM10+]	sp|P13794|PORF_PSEAE Outer membrane porin F OS=Pseudomonas aeruginosa (strain ATCC 15692 / PAO1 / 1C / PRS 101 / LMG 12228) GN=oprF PE=1 SV=1
peg.4033	48550.3	78206.3	18894.2	0.241594	-2.04934	6.35028e-05	0.000592291	gi|999999111|ref|Chr1.1|	4250017	4251201	-	1184	peg.4033	GO:0005737;GO:0005525;GO:0003746;GO:0003924;GO:0006414	K02358	proNOG00432	J	elongation factor Tu [Yersinia pestis KIM10+]	sp|Q1C2U1|EFTU1_YERPA Elongation factor Tu 1 OS=Yersinia pestis bv. Antiqua (strain Antiqua) GN=tuf1 PE=3 SV=1
peg.3813	1821.95	2667.09	976.822	0.36625	-1.4491	6.36822e-05	0.000592714	gi|999999111|ref|Chr1.1|	4031151	4032233	-	1082	peg.3813	GO:0055085;GO:0009306;GO:0016020	-	proNOG00860	M	lipoprotein heavy metal/multidrug efflux protein [Yersinia pseudotuberculosis IP 32953]	sp|D3V7P2|MDTA_XENBS Multidrug resistance protein MdtA OS=Xenorhabdus bovienii (strain SS-2004) GN=mdtA PE=3 SV=1
peg.1718	268.753	142.162	395.343	2.78094	1.47557	6.39973e-05	0.000594396	gi|999999111|ref|Chr1.1|	1861174	1862175	-	1001	peg.1718	GO:0003774;GO:0009425;GO:0071973;GO:0006935;GO:0005886	K02416	proNOG00826	N	flagellar motor switch protein FliM [Yersinia pestis KIM10+]	sp|P26418|FLIM_SALTY Flagellar motor switch protein FliM OS=Salmonella typhimurium (strain LT2 / SGSC1412 / ATCC 700720) GN=fliM PE=1 SV=1
peg.4176	4515.24	6539.68	2490.81	0.380876	-1.39261	6.47848e-05	0.000600448	gi|999999111|ref|Chr1.1|	4391363	4392382	-	1019	peg.4176	GO:0036439;GO:0005975;GO:0006650;GO:0051287;GO:0055114;GO:0047952;GO:0009331;GO:0008654;GO:0004367;GO:0046168;GO:0046167	K00057	proNOG03021	C	NAD(P)H-dependent glycerol-3-phosphate dehydrogenase [Yersinia pestis KIM10+]	sp|A7FCV2|GPDA_YERP3 Glycerol-3-phosphate dehydrogenase [NAD(P)+] OS=Yersinia pseudotuberculosis serotype O:1b (strain IP 31758) GN=gpsA PE=3 SV=1
peg.1746	23.8879	7.39309	40.3828	5.46223	2.44949	6.49379e-05	0.000600607	gi|999999111|ref|Chr1.1|	1885918	1886043	+	125	peg.1746	-	-	-	-	hypothetical protein YpsIP31758_2271 [Yersinia pseudotuberculosis IP 31758]	-
peg.2276	104.735	48.49	160.98	3.31986	1.73112	6.56355e-05	0.000605792	gi|999999111|ref|Chr1.1|	2392694	2393716	+	1022	peg.2276	GO:0005524;GO:0000150;GO:0004527;GO:0004803;GO:0015074;GO:0004519;GO:0090305;GO:0003677;GO:0006313	-	COG4584	L	putative transposase [Yersinia pestis CO92]	sp|Q45618|TRA6_GEOSE Putative transposase for insertion sequence element IS5376 OS=Geobacillus stearothermophilus PE=3 SV=1
peg.1326	178.526	92.5005	264.552	2.86001	1.51602	6.74877e-05	0.000621589	gi|999999111|ref|Chr1.1|	1450287	1450787	+	500	peg.1326	-	K11901	proNOG27853	S	hypothetical protein YPA_0759 [Yersinia pestis Antiqua]	-
peg.3300	4269.48	6200.87	2338.09	0.377058	-1.40714	7.43894e-05	0.000683733	gi|999999111|ref|Chr1.1|	3471053	3471631	+	578	peg.3300	-	K09895	proNOG04492	S	hypothetical protein y3298 [Yersinia pestis KIM10+]	sp|Q1CEZ3|Y3110_YERPN UPF0149 protein YPN_3110 OS=Yersinia pestis bv. Antiqua (strain Nepal516) GN=YPN_3110 PE=3 SV=1
peg.921	1468.04	2140.87	795.198	0.371436	-1.42881	7.47594e-05	0.000685708	gi|999999111|ref|Chr1.1|	1021359	1022327	+	968	peg.921	GO:0006605;GO:0015450;GO:0005622;GO:0005886;GO:0043952;GO:0065002;GO:0016021	K03074	proNOG02400	U	AE013703_5 protein secretion, membrane protein [Yersinia pestis KIM10+]	sp|P0AG95|SECF_ECO57 Protein translocase subunit SecF OS=Escherichia coli O157:H7 GN=secF PE=3 SV=1
peg.1863	68.527	31.4814	105.573	3.35349	1.74566	7.71352e-05	0.000706034	gi|999999111|ref|Chr1.1|	1985650	1986159	+	509	peg.1863	GO:0006313;GO:0003677;GO:0090305;GO:0004519;GO:0004527;GO:0004803	K07491	proNOG10281	L	transposase [Yersinia pestis KIM10+]	sp|P59697|T200_SALTI Transposase for insertion sequence element IS200 OS=Salmonella typhi GN=tnpA1 PE=3 SV=1
peg.2308	4924.6	7125.34	2723.86	0.382278	-1.38731	7.74596e-05	0.000707539	gi|999999111|ref|Chr1.1|	2428007	2430394	-	2387	peg.2308	GO:0000287;GO:0008033;GO:0004826;GO:0009328;GO:0006432;GO:0005524;GO:0000049	K01890	proNOG01301	J	phenylalanyl-tRNA synthetase subunit beta [Yersinia pestis KIM10+]	sp|Q8ZDX1|SYFB_YERPE Phenylalanine--tRNA ligase beta subunit OS=Yersinia pestis GN=pheT PE=3 SV=1
peg.3577	8197.88	11804.6	4591.14	0.388927	-1.36243	7.78149e-05	0.000709319	gi|999999111|ref|Chr1.1|	3773834	3775582	+	1748	peg.3577	GO:0006269;GO:1990077;GO:0008270;GO:0000287;GO:0003896;GO:0003677	K02316	proNOG00917	L	DNA primase [Yersinia pestis KIM10+]	sp|P0ABS6|PRIM_ECO57 DNA primase OS=Escherichia coli O157:H7 GN=dnaG PE=3 SV=1
peg.3754	3273.46	4688.24	1858.69	0.396458	-1.33476	7.82611e-05	0.000711918	gi|999999111|ref|Chr1.1|	3967420	3968319	-	899	peg.3754	GO:0003700;GO:0006355;GO:0003677	K03717	proNOG01962	K	transcriptional activator NhaR [Yersinia pestis KIM10+]	sp|P0A9G2|NHAR_ECOLI Transcriptional activator protein NhaR OS=Escherichia coli (strain K12) GN=nhaR PE=1 SV=1
peg.705	143.302	73.5781	213.027	2.89525	1.53369	7.98969e-05	0.000725307	gi|999999111|ref|Chr1.1|	786361	786870	+	509	peg.705	GO:0090305;GO:0003677;GO:0006313;GO:0004527;GO:0004803;GO:0005524	K07491	proNOG10281	L	IS1541, transposase, partial [Yersinia pestis]	sp|P59697|T200_SALTI Transposase for insertion sequence element IS200 OS=Salmonella typhi GN=tnpA1 PE=3 SV=1
peg.1983	361.63	194.869	528.391	2.71151	1.4391	8.20767e-05	0.000743568	gi|999999111|ref|Chr1.1|	2096662	2097834	-	1172	peg.1983	GO:0055085;GO:0016021	-	proNOG05627	G	hypothetical protein y2183 [Yersinia pestis KIM10+]	-
peg.665	595.373	270.668	920.079	3.39929	1.76524	8.41136e-05	0.000760463	gi|999999111|ref|Chr1.1|	743170	743979	-	809	peg.665	GO:0003700;GO:0005622;GO:0003677;GO:0006355	K02430	proNOG14818	K	transcriptional regulator [Yersinia pestis KIM10+]	sp|O05261|YULB_BACSU Uncharacterized HTH-type transcriptional regulator YulB OS=Bacillus subtilis (strain 168) GN=yulB PE=4 SV=1
peg.4372	69.1168	32.2215	106.012	3.29011	1.71814	8.44623e-05	0.000762057	gi|999999111|ref|Plas1.1|	29358	29585	-	227	peg.4372	-	-	proNOG83378	R	hypothetical protein YPMT1.34A [Yersinia pestis CO92]	-
peg.4551	65.3765	3.79689	126.956	33.4368	5.06337	8.4791e-05	0.000763268	gi|999999111|ref|Plas3.1|	294	497	+	203	peg.4551	GO:0005886;GO:0009306;GO:0016021;GO:0009405	K03226	proNOG01030	N	type III secretion system protein [Yersinia pestis CO92]	sp|P69980|YSCR_YERPE Yop proteins translocation protein R OS=Yersinia pestis GN=yscR PE=3 SV=1
peg.4424	2364.06	1300.4	3427.73	2.6359	1.3983	8.49915e-05	0.000763268	gi|999999111|ref|Plas1.1|	82536	83558	+	1022	peg.4424	GO:0005524;GO:0004527;GO:0004803;GO:0004519;GO:0090305;GO:0003677;GO:0006313	K07486	proNOG00287	L	transposase [Yersinia pestis CO92]	sp|Q9HI37|TPF20_PSEAE Probable family 20 transposase OS=Pseudomonas aeruginosa (strain ATCC 15692 / PAO1 / 1C / PRS 101 / LMG 12228) GN=PA0445 PE=3 SV=1
peg.3299	4358.87	6281.75	2435.98	0.387788	-1.36666	8.51145e-05	0.000763268	gi|999999111|ref|Chr1.1|	3470387	3470716	-	329	peg.3299	GO:0005886;GO:0005737;GO:0007049;GO:0051301	K09888	proNOG103598	S	Z-ring-associated protein [Yersinia pseudotuberculosis IP 32953]	sp|A7FF14|ZAPA_YERP3 Cell division protein ZapA OS=Yersinia pseudotuberculosis serotype O:1b (strain IP 31758) GN=zapA PE=3 SV=1
peg.3558	26937.4	38435.8	15438.9	0.401681	-1.31588	8.53456e-05	0.000763792	gi|999999111|ref|Chr1.1|	3752833	3754230	+	1397	peg.3558	GO:0006810;GO:0005215;GO:0019867	K12340	proNOG03150	U	outer membrane channel protein [Yersinia pestis Antiqua]	sp|P02930|TOLC_ECOLI Outer membrane protein TolC OS=Escherichia coli (strain K12) GN=tolC PE=1 SV=3
peg.4282	2509.71	3593.36	1426.05	0.396858	-1.33331	8.58812e-05	0.000767032	gi|999999111|ref|Chr1.1|	4497259	4497882	-	623	peg.4282	GO:0055114;GO:0016853;GO:0015035;GO:0045454;GO:0042597	K03673	proNOG102371	O	periplasmic protein disulfide isomerase I [Yersinia pestis KIM10+]	sp|Q9XBV2|DSBA_YERPE Thiol:disulfide interchange protein DsbA OS=Yersinia pestis GN=dsbA PE=3 SV=1
peg.1697	123.007	61.7105	184.303	2.98658	1.57849	8.71321e-05	0.000775868	gi|999999111|ref|Chr1.1|	1840033	1840662	+	629	peg.1697	GO:0009425;GO:0071973	K02391	COG4787;proNOG12716	N	flagellar basal body rod protein FlgF [Yersinia pestis KIM10+]	sp|P16323|FLGF_SALTY Flagellar basal-body rod protein FlgF OS=Salmonella typhimurium (strain LT2 / SGSC1412 / ATCC 700720) GN=flgF PE=1 SV=1
peg.1660	587.976	317.943	858.009	2.69862	1.43222	8.72215e-05	0.000775868	gi|999999111|ref|Chr1.1|	1806750	1808312	+	1562	peg.1660	GO:0050660;GO:0010124;GO:0016627;GO:0052881;GO:0055114	K00483	proNOG05358	Q	4-hydroxyphenylacetate 3-monooxygenase [Yersinia pestis KIM10+]	sp|Q57160|HPAB_ECOLX 4-hydroxyphenylacetate 3-monooxygenase oxygenase component OS=Escherichia coli GN=hpaB PE=1 SV=1
peg.3041	440.03	238.149	641.911	2.69542	1.43051	8.87994e-05	0.000788318	gi|999999111|ref|Chr1.1|	3171590	3172741	-	1151	peg.3041	GO:0008710;GO:0009102;GO:0030170	K00652	proNOG03729	H	8-amino-7-oxononanoate synthase [Yersinia pestis KIM10+]	sp|Q1C946|BIOF_YERPA 8-amino-7-oxononanoate synthase OS=Yersinia pestis bv. Antiqua (strain Antiqua) GN=bioF PE=3 SV=1
peg.1144	39695.8	68251.4	11140.2	0.163223	-2.61509	8.96311e-05	0.000794106	gi|999999111|ref|Chr1.1|	1250263	1251498	+	1235	peg.1144	GO:0009016;GO:0030170;GO:0009058;GO:0010285	K14261	proNOG00453	E	aminotransferase [Yersinia pestis KIM10+]	sp|P77434|ALAC_ECOLI Glutamate-pyruvate aminotransferase AlaC OS=Escherichia coli (strain K12) GN=alaC PE=1 SV=1
peg.776	1323.53	739.851	1907.21	2.57783	1.36616	9.3399e-05	0.000825834	gi|999999111|ref|Chr1.1|	854488	857613	+	3125	peg.776	GO:0005215;GO:0006810;GO:0016021	K18138	proNOG00040	P	multidrug efflux protein [Yersinia pestis KIM10+]	sp|P31224|ACRB_ECOLI Acriflavine resistance protein B OS=Escherichia coli (strain K12) GN=acrB PE=1 SV=1
peg.954	17733	25516.8	9949.16	0.389906	-1.3588	9.45817e-05	0.000834402	gi|999999111|ref|Chr1.1|	1052753	1055107	+	2354	peg.954	GO:0005737;GO:0004176;GO:0043565;GO:0005524;GO:0004252;GO:0033554;GO:0006515	K01338	proNOG00724	O	DNA-binding ATP-dependent protease La [Yersinia pseudotuberculosis IP 32953]	sp|P0A9M1|LON_ECOL6 Lon protease OS=Escherichia coli O6:H1 (strain CFT073 / ATCC 700928 / UPEC) GN=lon PE=3 SV=1
peg.945	31638.5	45051.9	18225.1	0.404535	-1.30566	9.49047e-05	0.000834402	gi|999999111|ref|Chr1.1|	1043047	1044003	-	956	peg.945	GO:0016021;GO:0070469;GO:0004129;GO:0022900;GO:1902600;GO:0008827;GO:0005886;GO:0005507	K02297	proNOG03862	C	cytochrome o ubiquinol oxidase subunit II [Yersinia pestis KIM10+]	sp|P0ABJ2|CYOA_ECOL6 Ubiquinol oxidase subunit 2 OS=Escherichia coli O6:H1 (strain CFT073 / ATCC 700928 / UPEC) GN=cyoA PE=3 SV=1
peg.1655	142.183	71.5631	212.802	2.97363	1.57223	9.49342e-05	0.000834402	gi|999999111|ref|Chr1.1|	1803278	1803676	+	398	peg.1655	GO:0019439;GO:0008704	K01826	proNOG34290	Q	5-carboxymethyl-2-hydroxymuconate delta-isomerase [Yersinia pestis KIM10+]	sp|Q05354|HPCD_ECOLX 5-carboxymethyl-2-hydroxymuconate Delta-isomerase OS=Escherichia coli GN=hpcD PE=1 SV=3
peg.1351	623.655	344.892	902.419	2.61653	1.38765	9.54684e-05	0.000837432	gi|999999111|ref|Chr1.1|	1482454	1483821	+	1367	peg.1351	-	K11911	proNOG02190	S	hypothetical protein y2679 [Yersinia pestis KIM10+]	-
peg.3265	1793.04	2580.09	1005.98	0.3899	-1.35882	9.67608e-05	0.000847088	gi|999999111|ref|Chr1.1|	3437120	3437674	-	554	peg.3265	GO:0016021	K02221	proNOG33432	S	resistance protein [Yersinia pestis KIM10+]	sp|P64566|YGGT_ECO57 Uncharacterized protein YggT OS=Escherichia coli O157:H7 GN=yggT PE=3 SV=1
peg.3096	130.307	66.1165	194.498	2.94175	1.55667	9.73775e-05	0.000850802	gi|999999111|ref|Chr1.1|	3225435	3225944	+	509	peg.3096	GO:0006313;GO:0003677;GO:0090305;GO:0005524;GO:0004527;GO:0004803	K07491	proNOG10281	L	IS1541, transposase, partial [Yersinia pestis]	sp|P59697|T200_SALTI Transposase for insertion sequence element IS200 OS=Salmonella typhi GN=tnpA1 PE=3 SV=1
peg.441	926.771	516.971	1336.57	2.58539	1.37038	9.78437e-05	0.00085319	gi|999999111|ref|Chr1.1|	499794	502196	+	2402	peg.441	-	K11904	proNOG01612	S	VgrG-like protein [Yersinia pestis KIM10+]	-
peg.3703	4771.85	6861.76	2681.95	0.390855	-1.3553	0.000101653	0.000884659	gi|999999111|ref|Chr1.1|	3910524	3913430	+	2906	peg.3703	GO:0005524;GO:0004386;GO:0003677;GO:0006355	K03580	proNOG00031	K	ATP-dependent helicase HepA [Yersinia pestis KIM10+]	sp|Q1C1Y2|RAPA_YERPA RNA polymerase-associated protein RapA OS=Yersinia pestis bv. Antiqua (strain Antiqua) GN=rapA PE=3 SV=1
peg.4649	364.453	95.5017	633.404	6.63238	2.72953	0.00010277	0.000892622	gi|999999111|ref|Plas3.1|	64382	64753	-	371	peg.4649	GO:0009306;GO:0005886;GO:0005737	-	proNOG86036	S	hypothetical protein YPCD1.37c [Yersinia pestis CO92]	sp|P61380|SYCN_YERPE Chaperone protein SycN OS=Yersinia pestis GN=sycN PE=1 SV=1
peg.2597	1030.74	574.331	1487.15	2.58937	1.3726	0.000104088	0.0009023	gi|999999111|ref|Chr1.1|	2718508	2720574	-	2066	peg.2597	GO:0000287;GO:0005887;GO:0043231;GO:0005524;GO:0008556;GO:0071805	K01547	proNOG00530	P	potassium-transporting ATPase subunit B [Yersinia pestis KIM10+]	sp|Q1C586|ATKB_YERPA Potassium-transporting ATPase B chain OS=Yersinia pestis bv. Antiqua (strain Antiqua) GN=kdpB PE=3 SV=1
peg.2930	534.341	774.93	293.753	0.379071	-1.39946	0.000104883	0.000907413	gi|999999111|ref|Chr1.1|	3062353	3062580	+	227	peg.2930	-	K09904	proNOG54904	S	hypothetical protein YPTB1297 [Yersinia pseudotuberculosis IP 32953]	sp|Q8ZGM6|Y1261_YERPE UPF0352 protein YPO1261/y2923/YP_0880 OS=Yersinia pestis GN=YPO1261 PE=3 SV=1
peg.1328	404.276	166.514	642.038	3.85576	1.94701	0.000105159	0.000908024	gi|999999111|ref|Chr1.1|	1452392	1453744	+	1352	peg.1328	-	K11893	proNOG06195	S	hypothetical protein YP_3463 [Yersinia pestis biovar Microtus str. 91001]	-
peg.1726	641.015	358.148	923.883	2.57961	1.36715	0.000105409	0.000908411	gi|999999111|ref|Chr1.1|	1867928	1869640	-	1712	peg.1726	GO:0016021;GO:0003774;GO:0009431;GO:0071973	K02409	proNOG00116	N	flagellar MS-ring protein [Yersinia pestis KIM10+]	sp|P15928|FLIF_SALTY Flagellar M-ring protein OS=Salmonella typhimurium (strain LT2 / SGSC1412 / ATCC 700720) GN=fliF PE=1 SV=2
peg.4360	687.622	382.935	992.309	2.59132	1.37369	0.00010591	0.000910947	gi|999999111|ref|Plas1.1|	19892	20536	+	644	peg.4360	GO:0005524;GO:0090305;GO:0004527	-	proNOG80139	R	hypothetical protein YPMT1.43c [Yersinia pestis CO92]	-
peg.1470	105.076	183.957	26.1953	0.142399	-2.81199	0.000108178	0.000928651	gi|999999111|ref|Chr1.1|	1613937	1614104	+	167	peg.1470	GO:0003735;GO:0006412;GO:0015934	K02911	proNOG61785	J	50S ribosomal protein L32 [Yersinia pestis KIM10+]	sp|A1JN60|RL32_YERE8 50S ribosomal protein L32 OS=Yersinia enterocolitica serotype O:8 / biotype 1B (strain 8081) GN=rpmF PE=3 SV=1
peg.4243	2365.11	3417.42	1312.8	0.384149	-1.38026	0.000108981	0.00093319	gi|999999111|ref|Chr1.1|	4461962	4463224	-	1262	peg.4243	GO:0005737;GO:0008760;GO:0071555;GO:0051301;GO:0009252;GO:0007049;GO:0019277;GO:0008360	K00790	proNOG00070	M	UDP-N-acetylglucosamine 1-carboxyvinyltransferase [Yersinia pestis KIM10+]	sp|A7FDW9|MURA_YERP3 UDP-N-acetylglucosamine 1-carboxyvinyltransferase OS=Yersinia pseudotuberculosis serotype O:1b (strain IP 31758) GN=murA PE=3 SV=1
peg.1042	7769.09	11001.7	4536.46	0.412341	-1.27809	0.000109129	0.00093319	gi|999999111|ref|Chr1.1|	1142946	1143440	-	494	peg.1042	GO:0006457;GO:0003755;GO:0000413	K03768	proNOG33146	O	peptidyl-prolyl cis-trans isomerase B (rotamase B) [Yersinia pestis KIM10+]	sp|P23869|PPIB_ECOLI Peptidyl-prolyl cis-trans isomerase B OS=Escherichia coli (strain K12) GN=ppiB PE=1 SV=2
peg.952	10795.8	15391.5	6200.05	0.402823	-1.31178	0.000109672	0.000936021	gi|999999111|ref|Chr1.1|	1050458	1051081	+	623	peg.952	GO:0005737;GO:0004252;GO:0006508	K01358	proNOG00135	O	ATP-dependent Clp protease proteolytic subunit [Yersinia pestis KIM10+]	sp|A7FLC4|CLPP_YERP3 ATP-dependent Clp protease proteolytic subunit OS=Yersinia pseudotuberculosis serotype O:1b (strain IP 31758) GN=clpP PE=3 SV=1
peg.737	5530.28	7838.4	3222.15	0.411073	-1.28253	0.000109903	0.000936146	gi|999999111|ref|Chr1.1|	815692	816810	-	1118	peg.737	GO:0006094;GO:0000287;GO:0005737;GO:0016311;GO:0042132	K03841	proNOG00237	G	fructose-1,6-bisphosphatase [Yersinia pestis KIM10+]	sp|Q1CBY3|F16PA_YERPA Fructose-1,6-bisphosphatase class 1 OS=Yersinia pestis bv. Antiqua (strain Antiqua) GN=fbp PE=3 SV=1
peg.1051	1524.08	2185.29	862.864	0.394851	-1.34062	0.00011011	0.000936146	gi|999999111|ref|Chr1.1|	1150890	1151585	+	695	peg.1051	-	-	proNOG35829	S	hypothetical protein y1415 [Yersinia pestis KIM10+]	-
peg.3333	952.14	532.458	1371.82	2.57639	1.36535	0.000111321	0.000944625	gi|999999111|ref|Chr1.1|	3505035	3506786	-	1751	peg.3333	GO:0008270;GO:0003896;GO:0003677;GO:0006269;GO:0004386	K06919	COG3378	R	primase [Yersinia pestis biovar Microtus str. 91001]	sp|P10277|PRIM_BPP4 Putative P4-specific DNA primase OS=Enterobacteria phage P4 GN=Alpha PE=1 SV=1
peg.677	456.429	251.176	661.682	2.63433	1.39744	0.000112413	0.000951773	gi|999999111|ref|Chr1.1|	757952	759097	+	1145	peg.677	GO:0015407;GO:0005886;GO:0016021;GO:0015749	K17203	proNOG05289	G	D-ribose transport system permease [Yersinia pestis KIM10+]	sp|P44736|RBSC_HAEIN Ribose transport system permease protein RbsC OS=Haemophilus influenzae (strain ATCC 51907 / DSM 11121 / KW20 / Rd) GN=rbsC PE=3 SV=1
peg.3141	2307.86	3307.79	1307.94	0.395411	-1.33857	0.000112594	0.000951773	gi|999999111|ref|Chr1.1|	3266963	3267922	-	959	peg.3141	GO:0009317;GO:0006633;GO:0003989;GO:2001295;GO:0016740;GO:0005524	K01962	proNOG00330	I	acetyl-CoA carboxylase carboxyltransferase subunit alpha [Yersinia pestis KIM10+]	sp|A7FFI5|ACCA_YERP3 Acetyl-coenzyme A carboxylase carboxyl transferase subunit alpha OS=Yersinia pseudotuberculosis serotype O:1b (strain IP 31758) GN=accA PE=3 SV=1
peg.741	24413.7	34430.5	14396.9	0.418142	-1.25794	0.000115477	0.000971528	gi|999999111|ref|Chr1.1|	820140	821078	+	938	peg.741	GO:0005975;GO:0006108;GO:0030060;GO:0006099	K00024	proNOG01567	C	malate dehydrogenase [Yersinia pestis KIM10+]	sp|A7FMU2|MDH_YERP3 Malate dehydrogenase OS=Yersinia pseudotuberculosis serotype O:1b (strain IP 31758) GN=mdh PE=3 SV=1
peg.1438	467.715	256.472	678.958	2.6473	1.40452	0.000115541	0.000971528	gi|999999111|ref|Chr1.1|	1579240	1579980	+	740	peg.1438	GO:0004316;GO:0055114	K18335	proNOG01845	R	oxidoreductase, short chain dehydrogenase/reductase family protein [Yersinia pestis]	sp|Q8P3K4|FUCDH_XANCP 2-keto-3-deoxy-L-fuconate dehydrogenase OS=Xanthomonas campestris pv. campestris (strain ATCC 33913 / NCPPB 528 / LMG 568) GN=XCC4067 PE=1 SV=1
peg.4271	31199.3	52856.7	9541.85	0.180523	-2.46975	0.000115785	0.000971528	gi|999999111|ref|Chr1.1|	4482763	4484586	-	1823	peg.4271	GO:0005525;GO:0003924	K06207	proNOG01380	T	GTP-binding factor [Yersinia pestis KIM10+]	sp|P0A3B2|TYPA_ECO27 GTP-binding protein TypA/BipA OS=Escherichia coli O127:H6 (strain E2348/69 / EPEC) GN=typA PE=3 SV=1
peg.2386	207.566	111.632	303.5	2.71876	1.44295	0.000115984	0.000971528	gi|999999111|ref|Chr1.1|	2510741	2511658	-	917	peg.2386	GO:0015407;GO:0015749	K10439	proNOG05370;proNOG11628	G	sugar binding protein precursor [Yersinia pestis KIM10+]	sp|P36949|RBSB_BACSU D-ribose-binding protein OS=Bacillus subtilis (strain 168) GN=rbsB PE=3 SV=2
peg.4040	9718.8	13962.1	5475.49	0.392168	-1.35046	0.00011603	0.000971528	gi|999999111|ref|Chr1.1|	4255622	4256344	-	722	peg.4040	GO:0003677	-	proNOG10286	S	hypothetical protein y3978 [Yersinia pestis KIM10+]	sp|P64625|YHEO_ECOL6 Uncharacterized protein YheO OS=Escherichia coli O6:H1 (strain CFT073 / ATCC 700928 / UPEC) GN=yheO PE=4 SV=1
peg.1556	690.164	387.96	992.368	2.55791	1.35497	0.000120323	0.00100557	gi|999999111|ref|Chr1.1|	1705601	1707274	+	1673	peg.1556	GO:0016021;GO:0004888;GO:0006935;GO:0007165	K05874	proNOG101145;proNOG00096	S	methyl-accepting chemotaxis protein [Yersinia pestis KIM10+]	sp|P21822|MCPS_ENTAK Methyl-accepting chemotaxis serine transducer OS=Enterobacter aerogenes (strain ATCC 13048 / DSM 30053 / JCM 1235 / KCTC 2190 / NBRC 13534 / NCIMB 10102 / NCTC 10006) GN=tse PE=3 SV=2
peg.2761	1398.79	791.493	2006.09	2.53457	1.34174	0.000122625	0.00102288	gi|999999111|ref|Chr1.1|	2885261	2888335	+	3074	peg.2761	GO:0016021;GO:0006810;GO:0005886;GO:0005215	K07789	proNOG00040	P	multidrug efflux system subunit MdtC [Yersinia pestis KIM10+]	sp|Q1C5L9|MDTC_YERPA Multidrug resistance protein MdtC OS=Yersinia pestis bv. Antiqua (strain Antiqua) GN=mdtC PE=3 SV=1
peg.4572	392.011	90.5601	693.461	7.65748	2.93687	0.000123542	0.00102859	gi|999999111|ref|Plas3.1|	13475	13897	+	422	peg.4572	-	-	proNOG03798	L	putative transposase [Yersinia pestis biovar Microtus str. 91001]	sp|Q9RI18|LCRT_YERPE Low calcium response locus protein T OS=Yersinia pestis GN=lcrT PE=4 SV=2
peg.1269	12792.3	18100	7484.56	0.413511	-1.274	0.000125834	0.0010451	gi|999999111|ref|Chr1.1|	1391591	1392781	-	1190	peg.1269	GO:0009058;GO:0030170;GO:0006520;GO:0008793;GO:0004069;GO:0080130	K00813	proNOG01015	E	aromatic amino acid aminotransferase [Yersinia pestis Antiqua]	sp|P00509|AAT_ECOLI Aspartate aminotransferase OS=Escherichia coli (strain K12) GN=aspC PE=1 SV=1
peg.808	223.142	120.653	325.631	2.69891	1.43238	0.000125998	0.0010451	gi|999999111|ref|Chr1.1|	886949	887785	-	836	peg.808	GO:0006810;GO:0005886;GO:0016021	K02034	proNOG03045	P	dipeptide transport system permease 2 [Yersinia pestis KIM10+]	sp|P51000|DPPC_HAEIN Dipeptide transport system permease protein DppC OS=Haemophilus influenzae (strain ATCC 51907 / DSM 11121 / KW20 / Rd) GN=dppC PE=3 SV=1
peg.1897	2037.55	2941.1	1133.99	0.385566	-1.37495	0.000126338	0.00104595	gi|999999111|ref|Chr1.1|	2026733	2027254	+	521	peg.1897	GO:0048476;GO:0008821;GO:0003676;GO:0071932;GO:0090305;GO:0000725;GO:0000287	K01159	proNOG01840	L	Holliday junction resolvase [Yersinia pestis KIM10+]	sp|A7FIC7|RUVC_YERP3 Crossover junction endodeoxyribonuclease RuvC OS=Yersinia pseudotuberculosis serotype O:1b (strain IP 31758) GN=ruvC PE=3 SV=1
peg.3231	159.949	84.673	235.224	2.77803	1.47406	0.000127401	0.00105278	gi|999999111|ref|Chr1.1|	3391759	3392250	+	491	peg.3231	-	K11903	proNOG06576	S	hypothetical protein y2700 [Yersinia pestis KIM10+]	sp|Q9HI36|MAJE_PSEAE Major exported protein OS=Pseudomonas aeruginosa (strain ATCC 15692 / PAO1 / 1C / PRS 101 / LMG 12228) GN=hcpA PE=1 SV=1
peg.4646	11416.2	4373.25	18459.1	4.22092	2.07756	0.000128342	0.00105858	gi|999999111|ref|Plas3.1|	61575	63689	-	2114	peg.4646	GO:0005886;GO:0009306;GO:0016021;GO:0009405	K03230	proNOG01284	N	low calcium response protein D [Yersinia pestis CO92]	sp|P69955|LCRD_YERPE Low calcium response locus protein D OS=Yersinia pestis GN=lcrD PE=3 SV=1
peg.4425	1470.15	808.569	2131.73	2.63642	1.39858	0.000129826	0.0010688	gi|999999111|ref|Plas1.1|	83757	84074	-	317	peg.4425	GO:0090305;GO:0004519;GO:0004527	-	proNOG03373;proNOG108519;COG5464	LS	hypothetical protein Y1064 [Yersinia pestis KIM10+]	sp|P37415|YTL2_SALTY Uncharacterized protein pSLT051 OS=Salmonella typhimurium (strain LT2 / SGSC1412 / ATCC 700720) GN=PSLT051 PE=3 SV=1
peg.2528	4963.35	7089.36	2837.35	0.400226	-1.32111	0.000130064	0.0010688	gi|999999111|ref|Chr1.1|	2657732	2659399	+	1667	peg.2528	GO:0003723;GO:0006424;GO:0004819;GO:0005524;GO:0005829;GO:0006425	K01886	proNOG00949	J	glutaminyl-tRNA synthetase [Yersinia pseudotuberculosis IP 32953]	sp|A7FKU1|SYQ_YERP3 Glutamine--tRNA ligase OS=Yersinia pseudotuberculosis serotype O:1b (strain IP 31758) GN=glnS PE=3 SV=1
peg.2836	89.0318	44.1295	133.934	3.03502	1.60171	0.000131864	0.00108119	gi|999999111|ref|Chr1.1|	2961142	2961600	-	458	peg.2836	GO:0003677;GO:0090305;GO:0006313;GO:0005524;GO:0004803;GO:0004527	K07491	proNOG10281	L	transposase [Yersinia pestis KIM10+]	sp|P59697|T200_SALTI Transposase for insertion sequence element IS200 OS=Salmonella typhi GN=tnpA1 PE=3 SV=1
peg.956	27353.7	40996.1	13711.2	0.334452	-1.58013	0.000132061	0.00108119	gi|999999111|ref|Chr1.1|	1055898	1057784	+	1886	peg.956	GO:0006457;GO:0000413;GO:0003755;GO:0016021;GO:0015031	K03770	proNOG03616	O	peptidyl-prolyl cis-trans isomerase (rotamase D) [Yersinia pestis KIM10+]	sp|P0ADY2|PPID_ECOL6 Peptidyl-prolyl cis-trans isomerase D OS=Escherichia coli O6:H1 (strain CFT073 / ATCC 700928 / UPEC) GN=ppiD PE=3 SV=1
peg.1942	106.538	51.7186	161.356	3.11989	1.6415	0.000134218	0.00109682	gi|999999111|ref|Chr1.1|	2063667	2064125	+	458	peg.1942	GO:0016021;GO:0019076;GO:0019835	K14744	proNOG65788	S	phage endopeptidase Rz [Yersinia pestis KIM10+]	sp|P77551|RZPR_ECOLI Putative Rz endopeptidase from lambdoid prophage Rac (Fragment) OS=Escherichia coli (strain K12) GN=rzpR PE=5 SV=2
peg.1797	220.472	118.151	322.794	2.73204	1.44998	0.000134915	0.00109937	gi|999999111|ref|Chr1.1|	1924488	1925348	+	860	peg.1797	GO:0006810;GO:0005886;GO:0016021	K02025	proNOG19772	G	ABC transporter permease [Yersinia pestis KIM10+]	sp|P55602|Y4OQ_RHISN Probable ABC transporter permease protein y4oQ OS=Rhizobium sp. (strain NGR234) GN=NGR_a02190 PE=3 SV=1
peg.1265	128.747	67.0653	190.428	2.83944	1.50561	0.000135027	0.00109937	gi|999999111|ref|Chr1.1|	1387038	1387547	+	509	peg.1265	GO:0004803;GO:0004527;GO:0005524;GO:0003677;GO:0090305;GO:0006313	K07491	proNOG10281	L	IS1541, transposase, partial [Yersinia pestis]	sp|P59697|T200_SALTI Transposase for insertion sequence element IS200 OS=Salmonella typhi GN=tnpA1 PE=3 SV=1
peg.767	17220.5	24483.4	9957.65	0.40671	-1.29793	0.000135835	0.00110391	gi|999999111|ref|Chr1.1|	845260	847377	+	2117	peg.767	GO:0000175;GO:0005737;GO:0006402;GO:0006396;GO:0000287;GO:0090503;GO:0003723;GO:0004654	K00962	proNOG00953	J	polynucleotide phosphorylase/polyadenylase [Yersinia pestis Antiqua]	sp|A7FMR8|PNP_YERP3 Polyribonucleotide nucleotidyltransferase OS=Yersinia pseudotuberculosis serotype O:1b (strain IP 31758) GN=pnp PE=3 SV=1
peg.2385	408.31	207.874	608.746	2.92844	1.55013	0.00013621	0.00110493	gi|999999111|ref|Chr1.1|	2509211	2510701	-	1490	peg.2385	GO:0005524;GO:0015749;GO:0015407	K10441	proNOG00668	P	ATP-binding component of D-ribose high-affinity transport system [Yersinia pestis KIM10+]	sp|Q2SJ99|RBSA_HAHCH Ribose import ATP-binding protein RbsA OS=Hahella chejuensis (strain KCTC 2396) GN=rbsA PE=3 SV=1
peg.2248	1560.43	2240.42	880.436	0.392978	-1.34748	0.000138287	0.00111972	gi|999999111|ref|Chr1.1|	2363362	2364222	-	860	peg.2248	GO:0016310;GO:0009443;GO:0000287;GO:0005829;GO:0042816;GO:0005524;GO:0008478	K00868	proNOG14449	H	pyridoxamine kinase [Yersinia pestis KIM10+]	sp|Q1C792|PDXY_YERPA Pyridoxamine kinase OS=Yersinia pestis bv. Antiqua (strain Antiqua) GN=pdxY PE=3 SV=1
peg.1193	425.398	222.636	628.161	2.82147	1.49645	0.00014089	0.00113871	gi|999999111|ref|Chr1.1|	1301206	1302297	+	1091	peg.1193	-	-	proNOG02839	P	putative periplasmic binding protein [Yersinia pestis Antiqua]	-
peg.1000	312.69	511.09	114.291	0.223623	-2.16086	0.000141287	0.00113983	gi|999999111|ref|Chr1.1|	1102515	1103372	+	857	peg.1000	GO:0050577;GO:0042350;GO:0055114;GO:0050662	K12453	proNOG17633	M	paratose synthase [Yersinia pestis KIM10+]	sp|P14168|RFBS_SALTI CDP-paratose synthase OS=Salmonella typhi GN=rfbS PE=3 SV=2
peg.1931	265.516	145.867	385.165	2.64053	1.40083	0.000143406	0.00115482	gi|999999111|ref|Chr1.1|	2058717	2059415	-	698	peg.1931	GO:0009007;GO:0032775	K06223	-	-	methyltransferase [Yersinia pestis biovar Microtus str. 91001]	-
peg.2496	7167.97	10327.1	4008.79	0.38818	-1.3652	0.000143841	0.00115622	gi|999999111|ref|Chr1.1|	2620448	2621413	-	965	peg.2496	GO:0005737;GO:0009107;GO:0009249;GO:0016992;GO:0046872;GO:0051539	K03644	proNOG01641	H	lipoyl synthase [Yersinia pestis KIM10+]	sp|A7FKY9|LIPA_YERP3 Lipoyl synthase OS=Yersinia pseudotuberculosis serotype O:1b (strain IP 31758) GN=lipA PE=3 SV=1
peg.3628	1692.47	931.657	2453.29	2.63326	1.39685	0.000145302	0.00116584	gi|999999111|ref|Chr1.1|	3831029	3833050	+	2021	peg.3628	GO:0010181;GO:0055114;GO:0008670	K00219	proNOG00763	C	2,4-dienoyl-CoA reductase [Yersinia pestis Antiqua]	sp|P42593|FADH_ECOLI 2,4-dienoyl-CoA reductase [NADPH] OS=Escherichia coli (strain K12) GN=fadH PE=1 SV=3
peg.3935	10685.8	15091.7	6279.9	0.416116	-1.26494	0.000148716	0.00119107	gi|999999111|ref|Chr1.1|	4170702	4171739	-	1037	peg.3935	GO:0016021	K05794	proNOG04054	P	tellurium resistance protein [Yersinia pestis biovar Microtus str. 91001]	sp|Q52356|TERC_SERMA Tellurium resistance protein TerC OS=Serratia marcescens GN=terC PE=3 SV=1
peg.1506	10.6631	19.66	1.66608	0.0847445	-3.56074	0.000149414	0.0011945	gi|999999111|ref|Chr1.1|	1648287	1648439	+	152	peg.1506	GO:0008270;GO:0046835;GO:0009254;GO:0005524;GO:0045127;GO:0006044	-	COG1940	G	N-acetyl-D-glucosamine kinase [Yersinia pseudotuberculosis IP 31758]	sp|A7FH52|NAGK_YERP3 N-acetyl-D-glucosamine kinase OS=Yersinia pseudotuberculosis serotype O:1b (strain IP 31758) GN=nagK PE=3 SV=1
peg.3480	893.489	500.623	1286.36	2.56951	1.36149	0.000150456	0.00120066	gi|999999111|ref|Chr1.1|	3678454	3679653	-	1199	peg.3480	GO:0071973;GO:0009420;GO:0005198;GO:0005576	K02406	proNOG33952	N	putative flagellin [Yersinia pestis Antiqua]	sp|Q03473|FLAL_VIBPA Lateral flagellin OS=Vibrio parahaemolyticus serotype O3:K6 (strain RIMD 2210633) GN=lafA PE=3 SV=2
peg.250	12059.4	17064.3	7054.56	0.413411	-1.27435	0.000151328	0.00120468	gi|999999111|ref|Chr1.1|	274584	275870	-	1286	peg.250	GO:0005524;GO:0005737;GO:0004004;GO:0010501;GO:0006401;GO:0003723	K03732	proNOG00124	L	ATP-dependent RNA helicase RhlB [Yersinia pestis KIM10+]	sp|A7FD47|RHLB_YERP3 ATP-dependent RNA helicase RhlB OS=Yersinia pseudotuberculosis serotype O:1b (strain IP 31758) GN=rhlB PE=3 SV=1
peg.3272	1075.39	1531.61	619.174	0.404263	-1.30663	0.000151776	0.00120468	gi|999999111|ref|Chr1.1|	3443472	3444035	-	563	peg.3272	-	K07735	proNOG33176	K	hypothetical protein YPA_0329 [Yersinia pestis Antiqua]	sp|Q1CEX0|Y3133_YERPN UPF0301 protein YPN_3133 OS=Yersinia pestis bv. Antiqua (strain Nepal516) GN=YPN_3133 PE=3 SV=1
peg.3127	2034.07	2887.29	1180.85	0.408983	-1.28989	0.000151778	0.00120468	gi|999999111|ref|Chr1.1|	3256013	3257044	+	1031	peg.3127	GO:0048473;GO:0048474;GO:0043190;GO:0015424;GO:0005524;GO:0003333;GO:0009276	K02071	proNOG02381	P	DL-methionine transporter ATP-binding subunit [Yersinia pestis KIM10+]	sp|Q1CAK4|METN1_YERPA Methionine import ATP-binding protein MetN 1 OS=Yersinia pestis bv. Antiqua (strain Antiqua) GN=metN1 PE=3 SV=1
peg.3226	173.393	92.6833	254.103	2.74163	1.45503	0.000153236	0.00121408	gi|999999111|ref|Chr1.1|	3385885	3386385	+	500	peg.3226	-	K11901	proNOG27853	S	hypothetical protein YPTB1483 [Yersinia pseudotuberculosis IP 32953]	-
peg.20	14416.3	20518.1	8314.61	0.405233	-1.30318	0.000154042	0.00121828	gi|999999111|ref|Chr1.1|	20873	21853	-	980	peg.20	GO:0030267;GO:0005829;GO:0051287;GO:0016618;GO:0005886;GO:0055114	K00090	proNOG01761	C	2-hydroxyacid dehydrogenase [Yersinia pseudotuberculosis IP 32953]	sp|A7FPA2|GHRB_YERP3 Glyoxylate/hydroxypyruvate reductase B OS=Yersinia pseudotuberculosis serotype O:1b (strain IP 31758) GN=ghrB PE=3 SV=1
peg.2472	37.5154	15.6436	59.3872	3.79627	1.92458	0.000155	0.00122367	gi|999999111|ref|Chr1.1|	2601621	2601770	+	149	peg.2472	-	-	-	-	hypothetical protein [Yersinia pestis]	-
peg.4602	1733.06	379.395	3086.73	8.13594	3.02431	0.000155916	0.00122871	gi|999999111|ref|Plas3.1|	34863	35618	+	755	peg.4602	GO:0009279;GO:0015344;GO:0003676;GO:0015074;GO:0044718	K07497	proNOG03798	L	putative transposase [Yersinia pestis CO92]	sp|P24577|YI71_BURM1 Insertion element IS407 uncharacterized 31.7 kDa protein OS=Burkholderia multivorans (strain ATCC 17616 / 249) GN=Bmul_4719 PE=4 SV=2
peg.2300	14530.8	20442.5	8619.04	0.421623	-1.24597	0.000156573	0.00123169	gi|999999111|ref|Chr1.1|	2419799	2421802	-	2003	peg.2300	GO:0099619;GO:0050662;GO:0046677;GO:0016829;GO:0099618;GO:0009245;GO:0055114;GO:0009103	K10011	proNOG00216	M	bifunctional UDP-glucuronic acid decarboxylase/UDP-4-amino-4-deoxy-L-arabinose formyltransferase [Yersinia pestis KIM10+]	sp|Q1C742|ARNA_YERPA Bifunctional polymyxin resistance protein ArnA OS=Yersinia pestis bv. Antiqua (strain Antiqua) GN=arnA PE=3 SV=1
peg.3738	562.21	813.703	310.718	0.381857	-1.3889	0.000159432	0.00125195	gi|999999111|ref|Chr1.1|	3950795	3951277	-	482	peg.3738	GO:0006545;GO:0006730;GO:0009165;GO:0046654;GO:0004146;GO:0055114;GO:0050661	K00287	proNOG42030	H	dihydrofolate reductase [Yersinia pestis KIM10+]	sp|P0ABQ5|DYR_ECOL6 Dihydrofolate reductase OS=Escherichia coli O6:H1 (strain CFT073 / ATCC 700928 / UPEC) GN=folA PE=3 SV=1
peg.4164	3358.52	4745.91	1971.13	0.415332	-1.26766	0.000162787	0.00127603	gi|999999111|ref|Chr1.1|	4381328	4382311	-	983	peg.4164	GO:0061615;GO:0005524;GO:0005737;GO:0046835;GO:0006002;GO:0003872;GO:0046872	K00850	COG0205;proNOG102770	G	6-phosphofructokinase [Yersinia pestis KIM10+]	sp|A7FCW1|K6PF_YERP3 6-phosphofructokinase OS=Yersinia pseudotuberculosis serotype O:1b (strain IP 31758) GN=pfkA PE=3 SV=1
peg.4636	13.6575	3.34896	23.966	7.15625	2.8392	0.000163758	0.00128137	gi|999999111|ref|Plas3.1|	55658	55783	+	125	peg.4636	GO:0016021	-	-	-	hypothetical protein YpAngola_B0026 [Yersinia pestis Angola]	-
peg.543	8144.11	13041.6	3246.63	0.248944	-2.00611	0.000165608	0.00129356	gi|999999111|ref|Chr1.1|	611871	613538	-	1667	peg.543	GO:0005993;GO:0008788;GO:0005737	K01226	proNOG01712	G	trehalose-6-phosphate hydrolase [Yersinia pestis KIM10+]	sp|P28904|TREC_ECOLI Trehalose-6-phosphate hydrolase OS=Escherichia coli (strain K12) GN=treC PE=3 SV=3
peg.870	7314.3	10325	4303.6	0.416814	-1.26252	0.00016929	0.00131998	gi|999999111|ref|Chr1.1|	965141	966484	+	1343	peg.870	GO:0055114;GO:0006814;GO:0016655	K00346	proNOG06671	C	Na(+)-translocating NADH-quinone reductase subunit A [Yersinia pseudotuberculosis IP 32953]	sp|Q8ZBZ0|NQRA_YERPE Na(+)-translocating NADH-quinone reductase subunit A OS=Yersinia pestis GN=nqrA PE=3 SV=1
peg.2684	1425.75	2533.44	318.057	0.125544	-2.99374	0.00017029	0.00132377	gi|999999111|ref|Chr1.1|	2807128	2807637	+	509	peg.2684	GO:0016021;GO:0009403	K03558	proNOG03966	R	colicin V production protein [Yersinia pestis KIM10+]	sp|P08550|CVPA_ECOLI Colicin V production protein OS=Escherichia coli (strain K12) GN=cvpA PE=1 SV=1
peg.867	2318.07	3266.26	1369.88	0.419404	-1.25359	0.000170375	0.00132377	gi|999999111|ref|Chr1.1|	962383	962964	+	581	peg.867	GO:0030246;GO:0005737;GO:0008270;GO:0008968;GO:0009244;GO:2001061	K03271	proNOG00514	G	phosphoheptose isomerase [Yersinia pestis KIM10+]	sp|A7FLK2|GMHA_YERP3 Phosphoheptose isomerase OS=Yersinia pseudotuberculosis serotype O:1b (strain IP 31758) GN=gmhA PE=3 SV=1
peg.491	1858.88	1034.19	2683.57	2.59486	1.37565	0.000172706	0.00133953	gi|999999111|ref|Chr1.1|	553603	554265	+	662	peg.491	GO:0003677;GO:0006355;GO:0003700	-	proNOG24536	K	GntR family transcriptional regulator [Yersinia pestis Antiqua]	sp|O05494|YDHC_BACSU Uncharacterized HTH-type transcriptional regulator YdhC OS=Bacillus subtilis (strain 168) GN=ydhC PE=4 SV=1
peg.26	11785.7	16642.6	6928.84	0.416332	-1.26419	0.00017445	0.00135069	gi|999999111|ref|Chr1.1|	25516	26430	+	914	peg.26	GO:0006426;GO:0004820;GO:0005829;GO:0005524	K01878	proNOG00204	J	glycyl-tRNA synthetase subunit alpha [Yersinia pestis KIM10+]	sp|A7FP96|SYGA_YERP3 Glycine--tRNA ligase alpha subunit OS=Yersinia pseudotuberculosis serotype O:1b (strain IP 31758) GN=glyQ PE=3 SV=1
peg.800	138.592	73.7835	203.4	2.75671	1.46295	0.000176254	0.00136227	gi|999999111|ref|Chr1.1|	880006	880632	-	626	peg.800	GO:0016829;GO:0019634	K06165	proNOG53198	P	carbon-phosphorus lyase complex subunit [Yersinia pestis Antiqua]	sp|P16686|PHNH_ECOLI Alpha-D-ribose 1-methylphosphonate 5-triphosphate synthase subunit PhnH OS=Escherichia coli (strain K12) GN=phnH PE=1 SV=1
peg.994	4723.82	6734.47	2713.18	0.402879	-1.31158	0.000176658	0.00136301	gi|999999111|ref|Chr1.1|	1096711	1097670	+	959	peg.994	GO:0005737;GO:0046872;GO:0006783;GO:0004325	K01772	proNOG00628	H	ferrochelatase [Yersinia pestis KIM10+]	sp|A7FL85|HEMH_YERP3 Ferrochelatase OS=Yersinia pseudotuberculosis serotype O:1b (strain IP 31758) GN=hemH PE=3 SV=1
peg.2695	811.792	1170.07	453.51	0.387591	-1.36739	0.000178375	0.00137386	gi|999999111|ref|Chr1.1|	2816682	2817230	+	548	peg.2695	GO:0016817;GO:0046872	-	proNOG12408	R	hypothetical protein y1614 [Yersinia pestis KIM10+]	sp|Q8ZD12|Y2781_YERPE Uncharacterized Nudix hydrolase YPO2781/y1614/YP_2383 OS=Yersinia pestis GN=YPO2781 PE=3 SV=1
peg.1848	95.7269	47.7052	143.749	3.01327	1.59133	0.000180859	0.00139057	gi|999999111|ref|Chr1.1|	1972854	1973363	-	509	peg.1848	GO:0015074;GO:0003676	K07497	proNOG18467	L	recombinase [Yersinia pestis KIM10+]	sp|P16940|YIS2_SHISO Insertion element IS600 uncharacterized 31 kDa protein OS=Shigella sonnei PE=4 SV=1
peg.3679	140.562	75.6076	205.517	2.7182	1.44265	0.000183783	0.00140894	gi|999999111|ref|Chr1.1|	3883473	3883982	-	509	peg.3679	GO:0004527;GO:0004803;GO:0005524;GO:0090305;GO:0003677;GO:0006313	K07491	proNOG10281	L	IS1541, transposase, partial [Yersinia pestis]	sp|P59697|T200_SALTI Transposase for insertion sequence element IS200 OS=Salmonella typhi GN=tnpA1 PE=3 SV=1
peg.935	118.527	175.241	61.814	0.352738	-1.50333	0.000183885	0.00140894	gi|999999111|ref|Chr1.1|	1033268	1033438	+	170	peg.935	-	-	-	-	hypothetical protein y1011 [Yersinia pestis KIM10+]	-
peg.3984	298.912	157.792	440.031	2.78868	1.47958	0.000184788	0.00141341	gi|999999111|ref|Chr1.1|	4218988	4219299	+	311	peg.3984	GO:0016021	-	proNOG64037	S	hypothetical protein y0509 [Yersinia pestis KIM10+]	sp|P0AF54|YJCH_ECOLI Inner membrane protein YjcH OS=Escherichia coli (strain K12) GN=yjcH PE=1 SV=1
peg.3655	17565.9	25344.1	9787.56	0.386187	-1.37263	0.000185563	0.00141537	gi|999999111|ref|Chr1.1|	3858281	3860995	-	2714	peg.3655	GO:0005524;GO:0005737;GO:0006605;GO:0005886;GO:0017038;GO:0065002;GO:0046872	K03070	proNOG00228	U	preprotein translocase subunit SecA [Yersinia pestis KIM10+]	sp|A7FM57|SECA_YERP3 Protein translocase subunit SecA OS=Yersinia pseudotuberculosis serotype O:1b (strain IP 31758) GN=secA PE=3 SV=1
peg.3698	2496.79	3607.05	1386.53	0.384394	-1.37934	0.000185685	0.00141537	gi|999999111|ref|Chr1.1|	3903336	3904382	+	1046	peg.3698	GO:0048502;GO:0015888;GO:0030288;GO:0030975;GO:0055085;GO:0005524	K02064	-	-	thiamine transporter substrate binding subunit [Yersinia pestis Angola]	sp|P31550|THIB_ECOLI Thiamine-binding periplasmic protein OS=Escherichia coli (strain K12) GN=thiB PE=1 SV=2
peg.3099	1155.74	1661.2	650.287	0.391455	-1.35308	0.00018635	0.00141799	gi|999999111|ref|Chr1.1|	3228585	3230255	+	1670	peg.3099	-	-	proNOG18007	S	hypothetical protein YP_1059 [Yersinia pestis biovar Microtus str. 91001]	-
peg.1602	3076.31	4400.72	1751.89	0.398092	-1.32882	0.000187589	0.00142497	gi|999999111|ref|Chr1.1|	1752171	1752962	+	791	peg.1602	GO:0006355;GO:0003677	K19333	proNOG08970	K	IclR family transcriptional regulator [Yersinia pestis KIM10+]	sp|P37728|KDGR_ERWCH Pectin degradation repressor protein KdgR OS=Erwinia chrysanthemi GN=kdgR PE=1 SV=2
peg.2473	224.775	120.108	329.442	2.74287	1.45569	0.000193483	0.00146722	gi|999999111|ref|Chr1.1|	2601931	2602440	+	509	peg.2473	GO:0050112;GO:0055114	K00010	-	-	hypothetical protein YPA_2522 [Yersinia pestis Antiqua]	sp|O68965|MI2D_RHIME Inositol 2-dehydrogenase OS=Rhizobium meliloti (strain 1021) GN=idhA PE=1 SV=2
peg.3081	25660	36302	15018	0.413697	-1.27335	0.00019737	0.00149413	gi|999999111|ref|Chr1.1|	3208505	3209671	-	1166	peg.3081	GO:0005524;GO:0000287;GO:0006099;GO:0030145;GO:0004775	K01903	proNOG01025	C	succinyl-CoA synthetase subunit beta [Yersinia pestis KIM10+]	sp|A7FKR4|SUCC_YERP3 Succinyl-CoA ligase [ADP-forming] subunit beta OS=Yersinia pseudotuberculosis serotype O:1b (strain IP 31758) GN=sucC PE=3 SV=1
peg.4264	11634	16297.2	6970.8	0.427731	-1.22522	0.000202467	0.00153009	gi|999999111|ref|Chr1.1|	4477824	4478210	+	386	peg.4264	GO:0016787	K09022	proNOG52556	J	hypothetical protein YPA_3713 [Yersinia pestis Antiqua]	sp|Q7CP78|RIDA_SALTY Enamine/imine deaminase OS=Salmonella typhimurium (strain LT2 / SGSC1412 / ATCC 700720) GN=ridA PE=1 SV=1
peg.1799	311.528	174.528	448.528	2.56994	1.36173	0.000203597	0.0015338	gi|999999111|ref|Chr1.1|	1926193	1927083	+	890	peg.1799	GO:0005524;GO:0015423;GO:0055085;GO:0043190;GO:0015768	K10111	COG3839	G	ATP-binding component of transport system for maltose [Yersinia pestis KIM10+]	sp|Q8D3V0|MALK_VIBVU Maltose/maltodextrin import ATP-binding protein MalK OS=Vibrio vulnificus (strain CMCP6) GN=malK PE=3 SV=1
peg.3308	36.3476	13.4235	59.2717	4.41551	2.14258	0.00020365	0.0015338	gi|999999111|ref|Chr1.1|	3482912	3483064	+	152	peg.3308	GO:0019867;GO:0009405;GO:0016021	-	-	-	hemagglutination repeat-containing protein [Yersinia pestis Angola]	-
peg.56	379.133	554.384	203.882	0.367764	-1.44315	0.00020649	0.00155254	gi|999999111|ref|Chr1.1|	51277	51858	-	581	peg.56	GO:0016021	-	proNOG34045	S	hypothetical protein YPA_3035 [Yersinia pestis Antiqua]	-
peg.3210	291.306	161.833	420.779	2.60009	1.37856	0.0002075	0.00155509	gi|999999111|ref|Chr1.1|	3372053	3373003	-	950	peg.3210	GO:0050133	K03896	proNOG01300	J	acetyl CoA:N6-hydroxylsyine acetyl transferase [Yersinia pestis KIM10+]	sp|Q47317|IUCB_ECOLX N(6)-hydroxylysine O-acetyltransferase OS=Escherichia coli GN=iucB PE=1 SV=1
peg.1008	96.9252	144.584	49.2668	0.34075	-1.55322	0.000207533	0.00155509	gi|999999111|ref|Chr1.1|	1109786	1110799	+	1013	peg.1008	GO:0016757	K13001	proNOG26046	M	putative mannosyltransferase [Yersinia pestis Antiqua]	sp|Q59002|Y1607_METJA Uncharacterized glycosyltransferase MJ1607 OS=Methanocaldococcus jannaschii (strain ATCC 43067 / DSM 2661 / JAL-1 / JCM 10045 / NBRC 100440) GN=MJ1607 PE=3 SV=1
peg.355	1288.6	1837.03	740.173	0.402918	-1.31144	0.000208086	0.0015566	gi|999999111|ref|Chr1.1|	386801	387502	+	701	peg.355	GO:0047138;GO:0055114	K05368	proNOG101379	H	FMN reductase [Yersinia pseudotuberculosis IP 32953]	sp|Q9L6L9|FRE_SALTY NAD(P)H-flavin reductase OS=Salmonella typhimurium (strain LT2 / SGSC1412 / ATCC 700720) GN=fre PE=1 SV=3
peg.996	750.501	1170.33	330.673	0.282547	-1.82344	0.000208769	0.00155906	gi|999999111|ref|Chr1.1|	1099295	1100068	+	773	peg.996	GO:0047343;GO:0009058	K00978	proNOG04732	M	glucose-1-phosphate cytidylyltransferase [Yersinia pestis KIM10+]	sp|P26396|RFBF_SALTY Glucose-1-phosphate cytidylyltransferase OS=Salmonella typhimurium (strain LT2 / SGSC1412 / ATCC 700720) GN=rfbF PE=3 SV=1
peg.1045	42.8347	18.8327	66.8367	3.54898	1.8274	0.000210437	0.00156742	gi|999999111|ref|Chr1.1|	1145383	1145841	+	458	peg.1045	GO:0006313;GO:0090305;GO:0004519;GO:0003677;GO:0004803;GO:0004527	K07491	proNOG10281	L	transposase [Yersinia pestis Z176003]	sp|P59697|T200_SALTI Transposase for insertion sequence element IS200 OS=Salmonella typhi GN=tnpA1 PE=3 SV=1
peg.3902	583.112	323.593	842.632	2.60399	1.38072	0.000210596	0.00156742	gi|999999111|ref|Chr1.1|	4128510	4129331	-	821	peg.3902	GO:0003700;GO:0005829;GO:0019243;GO:0019172;GO:0045893;GO:0019299;GO:0000987	K02855	proNOG18841	K	transcriptional activator RhaS [Yersinia pestis KIM10+]	sp|Q1C0W1|RHAS_YERPA HTH-type transcriptional activator RhaS OS=Yersinia pestis bv. Antiqua (strain Antiqua) GN=rhaS PE=3 SV=1
peg.1553	1199.77	696.917	1702.63	2.44309	1.2887	0.000212641	0.00157998	gi|999999111|ref|Chr1.1|	1697380	1701186	+	3806	peg.1553	GO:0019867	-	proNOG14780	UM	hypothetical protein YPO1672 [Yersinia pestis CO92]	sp|P77286|YDEU_ECOLI Uncharacterized protein YdeU OS=Escherichia coli (strain K12) GN=ydeU PE=5 SV=1
peg.2757	797.601	456.986	1138.22	2.4907	1.31655	0.000213839	0.00158621	gi|999999111|ref|Chr1.1|	2877435	2878940	+	1505	peg.2757	GO:0003700;GO:0003677;GO:0006355;GO:0030170;GO:0008483	K00375	proNOG00123	K	transcriptional regulator [Yersinia pestis KIM10+]	sp|P49309|MOCR_RHIML Probable rhizopine catabolism regulatory protein MocR OS=Rhizobium meliloti GN=mocR PE=3 SV=1
peg.2754	388.788	220.018	557.558	2.53414	1.3415	0.000216117	0.00160043	gi|999999111|ref|Chr1.1|	2873571	2874836	-	1265	peg.2754	GO:0016021;GO:0006810;GO:0005886	K02054	proNOG01714	P	putative ABC transporter permease [Yersinia pestis Antiqua]	sp|P31135|POTH_ECOLI Putrescine transport system permease protein PotH OS=Escherichia coli (strain K12) GN=potH PE=1 SV=1
peg.4073	2174	3093	1255	0.405754	-1.30132	0.000216751	0.00160243	gi|999999111|ref|Chr1.1|	4286697	4288757	-	2060	peg.4073	GO:0006810;GO:0009279;GO:0004872	K02014	proNOG10163	P	hypothetical protein y3948 [Yersinia pestis KIM10+]	-
peg.3937	3846.06	5430.68	2261.45	0.416422	-1.26388	0.000218234	0.00161071	gi|999999111|ref|Chr1.1|	4172249	4173433	-	1184	peg.3937	GO:0006950	K05792	proNOG03273	T	tellurium resistance protein [Yersinia pestis KIM10+]	sp|P18778|TERA_ALCSP Tellurium resistance protein TerA OS=Alcaligenes sp. GN=terA PE=4 SV=1
peg.1403	504.051	284.958	723.143	2.53772	1.34353	0.000218746	0.00161179	gi|999999111|ref|Chr1.1|	1541498	1542577	-	1079	peg.1403	-	K02016	proNOG13301	P	putative iron-siderophore transport system, periplasmic binding protein [Yersinia pestis Antiqua]	sp|P15028|FECB_ECOLI Fe(3+) dicitrate-binding periplasmic protein OS=Escherichia coli (strain K12) GN=fecB PE=3 SV=3
peg.4019	520.08	916.015	124.146	0.135529	-2.88333	0.000224317	0.00165009	gi|999999111|ref|Chr1.1|	4243049	4243303	-	254	peg.4019	GO:0003735;GO:0019843;GO:0022627;GO:0006412	K02961	proNOG51710	J	30S ribosomal protein S17 [Yersinia pestis biovar Microtus str. 91001]	sp|A1JS24|RS17_YERE8 30S ribosomal protein S17 OS=Yersinia enterocolitica serotype O:8 / biotype 1B (strain 8081) GN=rpsQ PE=3 SV=1
peg.2161	249.554	139.106	360.003	2.58797	1.37182	0.000226989	0.00166697	gi|999999111|ref|Chr1.1|	2267573	2267923	-	350	peg.2161	GO:0015407;GO:0005886;GO:0016021;GO:0015749	K17202	proNOG102927	G	ribose-binding periplasmic protein [Yersinia pestis Nepal516]	sp|P0A2C6|RBSB_SALTI D-ribose-binding periplasmic protein OS=Salmonella typhi GN=rbsB PE=3 SV=1
peg.4298	2532.5	3584.59	1480.41	0.412994	-1.27581	0.000227981	0.00167149	gi|999999111|ref|Chr1.1|	4518977	4519417	+	440	peg.4298	GO:0055114;GO:0010181	K06205	proNOG57035	C	flavodoxin [Yersinia pestis KIM10+]	sp|P58208|MIOC_ECO57 Protein MioC OS=Escherichia coli O157:H7 GN=mioC PE=3 SV=2
peg.4620	358.524	132.734	584.315	4.40214	2.1382	0.000229689	0.00168122	gi|999999111|ref|Plas3.1|	46676	46813	-	137	peg.4620	-	-	proNOG101697	L	hypothetical protein [Yersinia pestis]	-
peg.1658	87.3078	44.7545	129.861	2.90163	1.53686	0.000234204	0.00170932	gi|999999111|ref|Chr1.1|	1805316	1805993	+	677	peg.1658	GO:0055085;GO:1900754;GO:0016021;GO:1901241	K02511	proNOG00274	G	4-hydroxyphenylacetate symporter, majorfacilitator superfamily (MFS) [Yersinia pestis]	sp|Q44470|TUB4_AGRVI Putative tartrate transporter OS=Agrobacterium vitis GN=ttuB PE=2 SV=1
peg.2341	377.544	213.774	541.314	2.53218	1.34038	0.000234301	0.00170932	gi|999999111|ref|Chr1.1|	2455922	2456848	-	926	peg.2341	GO:0003700;GO:0006355;GO:0003677	-	proNOG44621	K	hypothetical protein y1731 [Yersinia pestis KIM10+]	sp|P45099|GCVA_HAEIN Glycine cleavage system transcriptional activator homolog OS=Haemophilus influenzae (strain ATCC 51907 / DSM 11121 / KW20 / Rd) GN=gcvA PE=4 SV=1
peg.1527	6482.13	2544.3	10420	4.09541	2.03401	0.000237333	0.00172858	gi|999999111|ref|Chr1.1|	1669250	1669453	-	203	peg.1527	-	-	proNOG65749	S	hypothetical protein y1811 [Yersinia pestis KIM10+]	sp|P64465|YDFZ_ECO57 Putative selenoprotein YdfZ OS=Escherichia coli O157:H7 GN=ydfZ PE=4 SV=1
peg.3857	8785.46	12359.1	5211.85	0.421702	-1.2457	0.00023913	0.00173881	gi|999999111|ref|Chr1.1|	4076470	4077768	-	1298	peg.3857	GO:0000287;GO:0004019;GO:0044208;GO:0005525;GO:0046040;GO:0005737	K01939	proNOG00408	F	adenylosuccinate synthetase [Yersinia pseudotuberculosis IP 32953]	sp|Q1C105|PURA_YERPA Adenylosuccinate synthetase OS=Yersinia pestis bv. Antiqua (strain Antiqua) GN=purA PE=3 SV=1
peg.2860	823.572	1177.8	469.339	0.398486	-1.3274	0.000241671	0.0017544	gi|999999111|ref|Chr1.1|	2985398	2985883	-	485	peg.2860	-	-	proNOG27670	S	hypothetical protein y2853 [Yersinia pestis KIM10+]	sp|P0AAY8|YBJN_ECO57 Uncharacterized protein YbjN OS=Escherichia coli O157:H7 GN=ybjN PE=4 SV=1
peg.1303	2150.76	3053.03	1248.5	0.408937	-1.29005	0.000244368	0.00177107	gi|999999111|ref|Chr1.1|	1431372	1432562	-	1190	peg.1303	GO:0003723;GO:0005737;GO:0031167;GO:0016434	K06969	proNOG07992	R	hypothetical protein y2725 [Yersinia pestis KIM10+]	sp|Q1CA17|RLMI_YERPA Ribosomal RNA large subunit methyltransferase I OS=Yersinia pestis bv. Antiqua (strain Antiqua) GN=rlmI PE=3 SV=1
peg.1134	151.815	82.8819	220.747	2.66339	1.41327	0.000249014	0.00180179	gi|999999111|ref|Chr1.1|	1238113	1238622	-	509	peg.1134	GO:0006313;GO:0090305;GO:0004519;GO:0003677;GO:0004803;GO:0004527	K07491	proNOG10281	L	transposase [Yersinia pestis KIM10+]	sp|P59697|T200_SALTI Transposase for insertion sequence element IS200 OS=Salmonella typhi GN=tnpA1 PE=3 SV=1
peg.1521	686.218	398.495	973.942	2.44405	1.28927	0.000250668	0.00180918	gi|999999111|ref|Chr1.1|	1663191	1664771	-	1580	peg.1521	GO:0004871;GO:0016021;GO:0007165;GO:0006935	K03776	proNOG00096	S	putative methyl-accepting chemotaxis protein [Yersinia pestis Antiqua]	sp|P50466|AER_ECOLI Aerotaxis receptor OS=Escherichia coli (strain K12) GN=aer PE=1 SV=1
peg.4233	2200.48	3074.18	1326.77	0.431585	-1.21228	0.000250863	0.00180918	gi|999999111|ref|Chr1.1|	4453808	4454323	-	515	peg.4233	GO:0006508;GO:0008233	K03600	proNOG51980	R	ClpXP protease specificity-enhancing factor [Yersinia pestis KIM10+]	sp|P0AFZ4|SSPB_ECO57 Stringent starvation protein B OS=Escherichia coli O157:H7 GN=sspB PE=1 SV=1
peg.3785	6056.91	8466.35	3647.48	0.430821	-1.21484	0.000251263	0.00180918	gi|999999111|ref|Chr1.1|	4000645	4001277	+	632	peg.3785	GO:0016887;GO:0005524	-	-	-	hypothetical protein YPA_4038 [Yersinia pestis Antiqua]	sp|P0A9W4|YJJK_ECO57 Uncharacterized ABC transporter ATP-binding protein YjjK OS=Escherichia coli O157:H7 GN=yjjK PE=3 SV=2
peg.4202	4022.55	5699.26	2345.85	0.411606	-1.28066	0.00025222	0.00181311	gi|999999111|ref|Chr1.1|	4413913	4414776	+	863	peg.4202	-	-	proNOG03971	S	hypothetical protein y0098 [Yersinia pestis KIM10+]	sp|P23839|YICC_ECOLI UPF0701 protein YicC OS=Escherichia coli (strain K12) GN=yicC PE=1 SV=2
peg.1682	648.925	375.746	922.104	2.45406	1.29517	0.000252931	0.00181358	gi|999999111|ref|Chr1.1|	1828191	1830269	+	2078	peg.1682	GO:0009306;GO:0044780;GO:0016021	K02400	proNOG01284	N	flagellar biosynthesis protein FlhA [Yersinia pestis KIM10+]	sp|Q56887|FLHA_YEREN Flagellar biosynthesis protein FlhA OS=Yersinia enterocolitica GN=flhA PE=3 SV=1
peg.288	1632.25	2305.87	958.642	0.415741	-1.26624	0.000253228	0.00181358	gi|999999111|ref|Chr1.1|	316435	317313	+	878	peg.288	GO:0006629;GO:0016020;GO:0052739;GO:0008970;GO:0052740;GO:0004623	K01058	proNOG25337	M	phospholipase A [Yersinia pestis KIM10+]	sp|P0A922|PA1_ECO57 Phospholipase A1 OS=Escherichia coli O157:H7 GN=pldA PE=3 SV=1
peg.521	46.8394	21.6234	72.0554	3.33228	1.73651	0.000253515	0.00181358	gi|999999111|ref|Chr1.1|	586960	587319	-	359	peg.521	-	-	-	-	hypothetical protein YPO3675 [Yersinia pestis CO92]	-
peg.4629	10668.7	3779.15	17558.3	4.64609	2.21602	0.000253942	0.0018137	gi|999999111|ref|Plas3.1|	50502	51470	+	968	peg.4629	GO:0006508;GO:0009405;GO:0005576;GO:0004197	K08599	proNOG65187;proNOG22766	US	Yop targeted effector [Yersinia pestis CO92]	sp|O68703|YOPT_YERPE Cysteine protease YopT OS=Yersinia pestis GN=yopT PE=1 SV=1
peg.1798	184.775	102.848	266.702	2.59316	1.37471	0.000255992	0.001825	gi|999999111|ref|Chr1.1|	1925341	1926168	+	827	peg.1798	GO:0055052;GO:0055085;GO:0022891	K02026	proNOG03935	P	permease [Yersinia pestis KIM10+]	sp|P55603|Y4OR_RHISN Probable ABC transporter permease protein y4oR OS=Rhizobium sp. (strain NGR234) GN=NGR_a02180 PE=3 SV=1
peg.1886	9450.66	13361.9	5539.38	0.414564	-1.27033	0.000256351	0.001825	gi|999999111|ref|Chr1.1|	2014953	2016683	-	1730	peg.1886	GO:0005524;GO:0004814;GO:0006420;GO:0005737	K01887	proNOG04032	J	arginyl-tRNA synthetase [Yersinia pestis KIM10+]	sp|Q1C827|SYR_YERPA Arginine--tRNA ligase OS=Yersinia pestis bv. Antiqua (strain Antiqua) GN=argS PE=3 SV=1
peg.2101	398.055	226.945	569.165	2.50795	1.32651	0.000260025	0.00184818	gi|999999111|ref|Chr1.1|	2216249	2218033	+	1784	peg.2101	GO:0030256;GO:0008233;GO:0008565;GO:0016021;GO:0042626;GO:0006508;GO:0005524;GO:0030253	K12530	COG2274	V	N-terminal fragment of inner membrane permease [Yersinia pestis KIM10+]	sp|P26760|RTX1B_ACTPL Toxin RTX-I translocation ATP-binding protein OS=Actinobacillus pleuropneumoniae GN=apxIB PE=1 SV=2
peg.2451	1227.46	1740.2	714.725	0.410714	-1.28379	0.000263971	0.00187322	gi|999999111|ref|Chr1.1|	2575548	2576141	+	593	peg.2451	GO:0000166;GO:0008253;GO:0046872;GO:0005737;GO:0016311	K08722	proNOG12193	F	hypothetical protein y1627 [Yersinia pestis KIM10+]	sp|A7FGQ0|Y1449_YERP3 UPF0207 protein YpsIP31758_1449 OS=Yersinia pseudotuberculosis serotype O:1b (strain IP 31758) GN=YpsIP31758_1449 PE=3 SV=1
peg.4023	4103.64	7534.45	672.835	0.0893012	-3.48518	0.000265217	0.00187905	gi|999999111|ref|Chr1.1|	4244633	4244965	-	332	peg.4023	GO:0022625;GO:0003735;GO:0006412;GO:0019843	K02890	proNOG41935	J	50S ribosomal protein L22 [Yersinia pestis KIM10+]	sp|A7FNN0|RL22_YERP3 50S ribosomal protein L22 OS=Yersinia pseudotuberculosis serotype O:1b (strain IP 31758) GN=rplV PE=3 SV=1
peg.354	4604.78	6470.58	2738.98	0.423297	-1.24026	0.00026655	0.00188547	gi|999999111|ref|Chr1.1|	385226	386746	+	1520	peg.354	GO:0016491;GO:0005886;GO:0055114;GO:0010181;GO:0046872;GO:0006744;GO:0008694	K03182	-	-	oxidoreductase [Yersinia pestis Z176003]	sp|Q1C2C1|UBID_YERPA 3-octaprenyl-4-hydroxybenzoate carboxy-lyase OS=Yersinia pestis bv. Antiqua (strain Antiqua) GN=ubiD PE=3 SV=2
peg.3786	3210.75	4515.27	1906.23	0.422174	-1.24409	0.000269463	0.00190303	gi|999999111|ref|Chr1.1|	4001232	4002308	+	1076	peg.3786	GO:0016887;GO:0005524	-	-	-	ATPase [Yersinia pestis Nepal516]	sp|P0A9W4|YJJK_ECO57 Uncharacterized ABC transporter ATP-binding protein YjjK OS=Escherichia coli O157:H7 GN=yjjK PE=3 SV=2
peg.3730	5387.27	7593.93	3180.61	0.418835	-1.25555	0.0002719	0.00191718	gi|999999111|ref|Chr1.1|	3946593	3947411	+	818	peg.3730	GO:0000179;GO:0005737;GO:0031167;GO:0003723;GO:0052908	K02528	proNOG05095	J	dimethyladenosine transferase [Yersinia pestis KIM10+]	sp|Q1C0H5|RSMA_YERPA Ribosomal RNA small subunit methyltransferase A OS=Yersinia pestis bv. Antiqua (strain Antiqua) GN=rsmA PE=3 SV=1
peg.1869	437.417	250.407	624.427	2.49365	1.31826	0.000275515	0.00193958	gi|999999111|ref|Chr1.1|	1992182	1993264	-	1082	peg.1869	-	K02055	proNOG11134	R	hypothetical protein y2281 [Yersinia pestis KIM10+]	-
peg.1975	159.67	87.6023	231.738	2.64534	1.40346	0.000277017	0.00194705	gi|999999111|ref|Chr1.1|	2088171	2088791	+	620	peg.1975	GO:0016021	-	proNOG33569	S	phage tail protein [Yersinia pestis KIM10+]	sp|P03730|VTAI_LAMBD Tail assembly protein I OS=Enterobacteria phage lambda GN=I PE=4 SV=1
peg.4583	279.075	112.586	445.564	3.95754	1.9846	0.000281459	0.00197512	gi|999999111|ref|Plas3.1|	22016	22210	-	194	peg.4583	GO:0015074;GO:0003676	-	-	-	transposase remnant [Yersinia pseudotuberculosis IP 32953]	sp|Q9JMS8|YUAL_ECOLI Uncharacterized protein YuaL OS=Escherichia coli (strain K12) GN=yuaL PE=4 SV=1
peg.3481	764.196	444.754	1083.64	2.43649	1.2848	0.000283125	0.00198357	gi|999999111|ref|Chr1.1|	3680168	3681391	-	1223	peg.3481	GO:0005198;GO:0005576;GO:0071973;GO:0009420	K02406	proNOG33952	N	flagellin [Yersinia pestis Nepal516]	sp|Q03473|FLAL_VIBPA Lateral flagellin OS=Vibrio parahaemolyticus serotype O3:K6 (strain RIMD 2210633) GN=lafA PE=3 SV=2
peg.465	518.258	299.441	737.076	2.46151	1.29954	0.00028356	0.00198357	gi|999999111|ref|Chr1.1|	524976	526124	+	1148	peg.465	GO:0046306;GO:0055114;GO:0008726	K04091	proNOG04729	S	alkanesulfonate monooxygenase [Yersinia pestis KIM10+]	sp|Q1C1S2|SSUD_YERPA Alkanesulfonate monooxygenase OS=Yersinia pestis bv. Antiqua (strain Antiqua) GN=ssuD PE=3 SV=1
peg.2340	905.05	1285.41	524.686	0.408184	-1.29271	0.000285235	0.00199214	gi|999999111|ref|Chr1.1|	2454698	2455435	-	737	peg.2340	GO:0006355;GO:0003677	K19734	proNOG30482	K	transcriptional activator protein [Yersinia pestis KIM10+]	sp|P54295|YENR_YEREN Transcriptional activator protein YenR OS=Yersinia enterocolitica GN=yenR PE=3 SV=1
peg.571	3236.05	4693.98	1778.11	0.378807	-1.40047	0.000287815	0.00200699	gi|999999111|ref|Chr1.1|	644936	645730	-	794	peg.571	GO:0008295;GO:0004014;GO:0006557	K01611	proNOG02807	E	S-adenosylmethionine decarboxylase [Yersinia pestis KIM10+]	sp|A7FM34|SPED_YERP3 S-adenosylmethionine decarboxylase proenzyme OS=Yersinia pseudotuberculosis serotype O:1b (strain IP 31758) GN=speD PE=3 SV=1
peg.831	2079.9	2941.35	1218.45	0.414249	-1.27143	0.000292872	0.00203723	gi|999999111|ref|Chr1.1|	912535	913512	+	977	peg.831	GO:0016798;GO:0016829;GO:0003723;GO:0005829;GO:0000455;GO:0009982;GO:0019239	K06180	proNOG00461	J	23S rRNA pseudouridine synthase D [Yersinia pestis KIM10+]	sp|Q8ZBV7|RLUD_YERPE Ribosomal large subunit pseudouridine synthase D OS=Yersinia pestis GN=rluD PE=3 SV=1
peg.3934	5692.7	7928.17	3457.23	0.436069	-1.19737	0.000293329	0.00203723	gi|999999111|ref|Chr1.1|	4170060	4170638	-	578	peg.3934	GO:0006950	K05795	proNOG10514	T	tellurium resistance protein [Yersinia pestis KIM10+]	sp|Q52357|TERD_SERMA Tellurium resistance protein TerD OS=Serratia marcescens GN=terD PE=3 SV=1
peg.3755	1744.18	2518.1	970.263	0.385315	-1.37589	0.000293535	0.00203723	gi|999999111|ref|Chr1.1|	3968449	3969633	-	1184	peg.3755	GO:0006885;GO:0015491;GO:0015081;GO:0005886;GO:0006883;GO:0016021;GO:0035725;GO:0015992	K03313	proNOG03927	P	pH-dependent sodium/proton antiporter [Yersinia pestis KIM10+]	sp|Q1C0J7|NHAA_YERPA Na(+)/H(+) antiporter NhaA OS=Yersinia pestis bv. Antiqua (strain Antiqua) GN=nhaA PE=3 SV=1
peg.17	6470.42	9214.32	3726.51	0.404426	-1.30605	0.000294054	0.00203763	gi|999999111|ref|Chr1.1|	15943	17208	-	1265	peg.17	GO:0004069;GO:0080130;GO:0009058;GO:0030170;GO:0009042	K00835	proNOG00926	E	valine--pyruvate transaminase [Yersinia pestis KIM10+]	sp|P09053|AVTA_ECOLI Valine--pyruvate aminotransferase OS=Escherichia coli (strain K12) GN=avtA PE=1 SV=3
peg.1016	172.583	252.973	92.1922	0.364435	-1.45627	0.000296501	0.00205138	gi|999999111|ref|Chr1.1|	1116735	1117886	+	1151	peg.1016	GO:0009103;GO:0016021	-	proNOG24103	P	ferric enterobactin transport protein FepE [Yersinia pestis biovar Microtus str. 91001]	sp|P26266|FEPE_ECOLI Ferric enterobactin transport protein FepE OS=Escherichia coli (strain K12) GN=fepE PE=1 SV=2
peg.931	78.0901	34.1046	122.076	3.57945	1.83974	0.000297633	0.002056	gi|999999111|ref|Chr1.1|	1029304	1029813	+	509	peg.931	GO:0005524;GO:0004803;GO:0004527;GO:0006313;GO:0090305;GO:0003677	K07491	proNOG10281	L	IS1541, transposase, partial [Yersinia pestis]	sp|P59697|T200_SALTI Transposase for insertion sequence element IS200 OS=Salmonella typhi GN=tnpA1 PE=3 SV=1
peg.2630	21.4886	7.85282	35.1244	4.47284	2.16119	0.000301168	0.00207717	gi|999999111|ref|Chr1.1|	2750409	2751431	+	1022	peg.2630	GO:0015074;GO:0006313;GO:0090305;GO:0004519;GO:0003677;GO:0005524;GO:0000150;GO:0004527;GO:0004803	-	COG4584	L	putative transposase [Yersinia pestis CO92]	sp|Q45618|TRA6_GEOSE Putative transposase for insertion sequence element IS5376 OS=Geobacillus stearothermophilus PE=3 SV=1
peg.1637	184.562	263.558	105.566	0.40054	-1.31998	0.000303974	0.00209325	gi|999999111|ref|Chr1.1|	1784068	1784277	+	209	peg.1637	GO:0016020;GO:0001072;GO:0051087;GO:0031564;GO:0003697;GO:0060567;GO:0005829;GO:0003723	K03704	proNOG61702	K	cold shock-like protein CspC [Yersinia pestis biovar Microtus str. 91001]	sp|P0A9Y8|CSPC_ECO57 Cold shock-like protein CspC OS=Escherichia coli O157:H7 GN=cspC PE=3 SV=2
peg.3314	2930.07	4119.65	1740.5	0.422487	-1.24302	0.000304449	0.00209326	gi|999999111|ref|Chr1.1|	3489284	3489550	+	266	peg.3314	GO:0006105	K09159	proNOG61872	S	hypothetical protein y3282 [Yersinia pestis KIM10+]	sp|Q666S3|Y3173_YERPS Putative antitoxin YPTB3173 OS=Yersinia pseudotuberculosis serotype I (strain IP32953) GN=YPTB3173 PE=3 SV=1
peg.3455	569.832	333.782	805.881	2.41439	1.27166	0.000305678	0.00209845	gi|999999111|ref|Chr1.1|	3644996	3646984	+	1988	peg.3455	GO:0019867	-	-	-	Outer membrane autotransporter barrel [Yersinia pestis Nepal516]	sp|P77286|YDEU_ECOLI Uncharacterized protein YdeU OS=Escherichia coli (strain K12) GN=ydeU PE=5 SV=1
peg.275	1520.62	2141.76	899.472	0.419968	-1.25165	0.000308785	0.00211649	gi|999999111|ref|Chr1.1|	303915	304103	+	188	peg.275	-	-	proNOG98617;COG5567	NM	hypothetical protein y0384 [Yersinia pestis KIM10+]	-
peg.953	17745	24828.8	10661.3	0.429394	-1.21963	0.000310366	0.00212404	gi|999999111|ref|Chr1.1|	1051287	1052558	+	1271	peg.953	GO:0008270;GO:0006508;GO:0006457;GO:0004176;GO:0051082;GO:0051301;GO:0005524;GO:0005759;GO:0030163;GO:0046983	K03544	proNOG00479	O	ATP-dependent protease ATP-binding subunit ClpX [Yersinia pestis KIM10+]	sp|A7FLC3|CLPX_YERP3 ATP-dependent Clp protease ATP-binding subunit ClpX OS=Yersinia pseudotuberculosis serotype O:1b (strain IP 31758) GN=clpX PE=3 SV=1
peg.4205	3129.51	4423.67	1835.35	0.414893	-1.26919	0.00031089	0.00212434	gi|999999111|ref|Chr1.1|	4417919	4418542	+	623	peg.4205	GO:0016310;GO:0004385;GO:0005737;GO:0046710;GO:0005524;GO:0046037	K00942	proNOG05862	F	guanylate kinase [Yersinia pestis KIM10+]	sp|Q1C258|KGUA_YERPA Guanylate kinase OS=Yersinia pestis bv. Antiqua (strain Antiqua) GN=gmk PE=3 SV=1
peg.1888	900.684	1409.26	392.106	0.278235	-1.84562	0.00032117	0.00219119	gi|999999111|ref|Chr1.1|	2017310	2017885	+	575	peg.1888	-	K09907	proNOG03301	S	hypothetical protein y2264 [Yersinia pestis KIM10+]	sp|P52007|YECM_ECOLI Protein YecM OS=Escherichia coli (strain K12) GN=yecM PE=1 SV=3
peg.2006	7339.6	10233.7	4445.44	0.434391	-1.20294	0.000321848	0.00219244	gi|999999111|ref|Chr1.1|	2123041	2124891	-	1850	peg.2006	GO:0006465;GO:0005886;GO:0016021;GO:0008233	K04773	proNOG02305	OU	protease 4 [Yersinia pestis KIM10+]	sp|Q8Z6F3|SPPA_SALTI Protease 4 OS=Salmonella typhi GN=sppA PE=3 SV=1
peg.4357	123.706	46.1691	201.242	4.3588	2.12393	0.000323866	0.00220279	gi|999999111|ref|Plas1.1|	17302	17514	+	212	peg.4357	GO:0005524;GO:0090305;GO:0004527	-	proNOG87071	K	hypothetical protein YPMT1.45c [Yersinia pestis CO92]	-
peg.2103	213.479	120.205	306.753	2.55192	1.35158	0.000325098	0.00220777	gi|999999111|ref|Chr1.1|	2218332	2219333	+	1001	peg.2103	GO:0008565;GO:0016021;GO:0009306	K12532	-	-	hypothetical protein YPA_1610 [Yersinia pestis Antiqua]	sp|Q08633|RTX3D_ACTPL RTX-III toxin determinant D OS=Actinobacillus pleuropneumoniae GN=apxIIID PE=3 SV=1
peg.207	5735.75	8832.29	2639.2	0.298813	-1.74269	0.000326456	0.00221359	gi|999999111|ref|Chr1.1|	226897	228792	+	1895	peg.207	GO:0015288;GO:0015235;GO:0046872;GO:0006811;GO:0015889;GO:0046930;GO:0004872;GO:0009279;GO:0055085	K16092	proNOG01077	P	vitamin B12/cobalamin outer membrane transporter [Yersinia pestis Antiqua]	sp|Q1CBU1|BTUB_YERPA Vitamin B12 transporter BtuB OS=Yersinia pestis bv. Antiqua (strain Antiqua) GN=btuB PE=3 SV=2
peg.4177	5298.32	8798.02	1798.61	0.204434	-2.29029	0.000328242	0.00222229	gi|999999111|ref|Chr1.1|	4392382	4392858	-	476	peg.4177	GO:0051082;GO:0051262;GO:0015031;GO:0005737;GO:0006457	K03071	proNOG17506	U	preprotein translocase subunit SecB [Yersinia pestis KIM10+]	sp|A7FCV1|SECB_YERP3 Protein-export protein SecB OS=Yersinia pseudotuberculosis serotype O:1b (strain IP 31758) GN=secB PE=3 SV=1
peg.1946	149.973	82.7403	217.207	2.62516	1.39241	0.000331455	0.00224061	gi|999999111|ref|Chr1.1|	2065841	2066476	+	635	peg.1946	-	-	proNOG24897	S	hypothetical protein y2213 [Yersinia pestis KIM10+]	-
peg.4570	1813.32	338.615	3288.03	9.71024	3.27951	0.000335104	0.00226182	gi|999999111|ref|Plas3.1|	12278	12625	+	347	peg.4570	GO:0004725;GO:0009405;GO:0035335	K04055	-	-	LCR negative regulator [Yersinia pestis CO92]	sp|P69978|YSCM_YERPE Yop proteins translocation protein M OS=Yersinia pestis GN=yscM PE=3 SV=1
peg.411	6433.23	8946.49	3919.97	0.438157	-1.19048	0.000337218	0.00227262	gi|999999111|ref|Chr1.1|	465815	467461	+	1646	peg.411	GO:0006094;GO:0006096;GO:0005737;GO:0004347	K01810	proNOG01051	G	glucose-6-phosphate isomerase [Yersinia pestis KIM10+]	sp|A7FDG8|G6PI_YERP3 Glucose-6-phosphate isomerase OS=Yersinia pseudotuberculosis serotype O:1b (strain IP 31758) GN=pgi PE=3 SV=1
peg.2079	550.602	783.907	317.298	0.404765	-1.30484	0.000339529	0.00228471	gi|999999111|ref|Chr1.1|	2194909	2195208	-	299	peg.2079	GO:0006355	-	proNOG68683	S	hypothetical protein y2068 [Yersinia pestis KIM10+]	-
peg.1435	444.281	257.089	631.472	2.45624	1.29645	0.000341838	0.00229675	gi|999999111|ref|Chr1.1|	1577077	1578381	+	1304	peg.1435	GO:0016021;GO:0055085	-	proNOG00274	G	putative transmembrane transporter [Yersinia pestis Antiqua]	sp|P76470|RHMT_ECOLI Inner membrane transport protein RhmT OS=Escherichia coli (strain K12) GN=rhmT PE=1 SV=2
peg.3209	821.862	484.274	1159.45	2.3942	1.25955	0.000346364	0.00232363	gi|999999111|ref|Chr1.1|	3370308	3372056	-	1748	peg.3209	GO:0005623;GO:0019290;GO:0016874;GO:0015343;GO:0044718	K03895	proNOG04122	Q	aerobactin synthetase (subunit beta) [Yersinia pestis KIM10+]	sp|Q47318|IUCC_ECOLX Aerobactin synthase OS=Escherichia coli GN=iucC PE=1 SV=1
peg.1894	6860.62	9596.31	4124.93	0.429846	-1.21811	0.000347231	0.00232592	gi|999999111|ref|Chr1.1|	2023484	2025280	+	1796	peg.1894	GO:0006418;GO:0005737;GO:0005524;GO:0003676;GO:0004815	K01876	proNOG00403	J	aspartyl-tRNA synthetase [Yersinia pestis KIM10+]	sp|A7FID0|SYD_YERP3 Aspartate--tRNA ligase OS=Yersinia pseudotuberculosis serotype O:1b (strain IP 31758) GN=aspS PE=3 SV=1
peg.2188	2124.68	1219.6	3029.76	2.48423	1.3128	0.00035068	0.00234211	gi|999999111|ref|Chr1.1|	2303401	2305830	+	2429	peg.2188	GO:0097264;GO:0009405;GO:0008294;GO:0006171;GO:0005576	K11021	proNOG11260	M	component of insecticidal toxin complex [Yersinia pestis KIM10+]	sp|P40136|CYAA_BACAN Calmodulin-sensitive adenylate cyclase OS=Bacillus anthracis GN=cya PE=1 SV=1
peg.2617	4642.9	6835.49	2450.3	0.358467	-1.48009	0.000350708	0.00234211	gi|999999111|ref|Chr1.1|	2736329	2737654	-	1325	peg.2617	GO:0004004;GO:0016779;GO:0000027;GO:0005737;GO:0003676;GO:0005524	K05590	proNOG00124	L	ATP-dependent RNA helicase SrmB [Yersinia pestis KIM10+]	sp|P21507|SRMB_ECOLI ATP-dependent RNA helicase SrmB OS=Escherichia coli (strain K12) GN=srmB PE=1 SV=1
peg.1793	55.3188	27.0248	83.6128	3.09393	1.62944	0.000351619	0.00234466	gi|999999111|ref|Chr1.1|	1921756	1921932	-	176	peg.1793	-	-	-	-	hypothetical protein YP_1502 [Yersinia pestis biovar Microtus str. 91001]	-
peg.941	3045.38	4256.23	1834.53	0.431022	-1.21417	0.000352329	0.00234585	gi|999999111|ref|Chr1.1|	1039214	1040101	-	887	peg.941	GO:0008495;GO:0005886;GO:0048034;GO:0016021	K02301	proNOG04964	O	protoheme IX farnesyltransferase [Yersinia pestis KIM10+]	sp|A7FLD4|CYOE_YERP3 Protoheme IX farnesyltransferase OS=Yersinia pseudotuberculosis serotype O:1b (strain IP 31758) GN=cyoE PE=3 SV=1
peg.55	4666.42	7504.47	1828.36	0.243636	-2.0372	0.000359011	0.00238675	gi|999999111|ref|Chr1.1|	50931	51263	+	332	peg.55	GO:0016021	-	proNOG75088	S	hypothetical protein y4070 [Yersinia pestis KIM10+]	-
peg.3556	2349.7	3280.61	1418.78	0.432475	-1.20931	0.000360232	0.00238998	gi|999999111|ref|Chr1.1|	3751805	3752437	-	632	peg.3556	GO:0047631;GO:0046872	K01515	proNOG00029	F	ADP-ribose pyrophosphatase [Yersinia pestis KIM10+]	sp|P83843|ADPP_ECO57 ADP-ribose pyrophosphatase OS=Escherichia coli O157:H7 GN=nudF PE=3 SV=1
peg.3748	2250.96	3167.74	1334.17	0.421174	-1.24751	0.000360578	0.00238998	gi|999999111|ref|Chr1.1|	3960856	3961809	-	953	peg.3748	GO:0051538;GO:0016114;GO:0055114;GO:0051745;GO:0019288;GO:0046872;GO:0050992	K03527	proNOG00249	I	4-hydroxy-3-methylbut-2-enyl diphosphate reductase [Yersinia pestis Antiqua]	sp|Q1C0J0|ISPH_YERPA 4-hydroxy-3-methylbut-2-enyl diphosphate reductase OS=Yersinia pestis bv. Antiqua (strain Antiqua) GN=ispH PE=3 SV=1
peg.2299	2865.94	3989.33	1742.54	0.4368	-1.19495	0.000362399	0.00239845	gi|999999111|ref|Chr1.1|	2418897	2419802	-	905	peg.2299	GO:0016811;GO:0046677;GO:0046872;GO:0009103;GO:0036108;GO:0009245	K13014	proNOG03114	G	hypothetical protein y1920 [Yersinia pestis KIM10+]	sp|A7FHH5|ARND_YERP3 Probable 4-deoxy-4-formamido-L-arabinose-phosphoundecaprenol deformylase ArnD OS=Yersinia pseudotuberculosis serotype O:1b (strain IP 31758) GN=arnD PE=3 SV=1
peg.4634	289.381	78.9434	499.818	6.33135	2.66251	0.00036714	0.00242619	gi|999999111|ref|Plas3.1|	53970	54185	+	215	peg.4634	GO:0004803;GO:0003677;GO:0006313	-	-	-	YPCD1.25 [Yersinia pestis CO92]	sp|P80011|TRA3_RHIME Transposase for insertion sequence element ISRM3 OS=Rhizobium meliloti (strain 1021) GN=R00164 PE=3 SV=1
peg.3618	3886.54	2320.87	5452.2	2.34921	1.23217	0.000370752	0.002442	gi|999999111|ref|Chr1.1|	3813012	3821051	-	8039	peg.3618	GO:0097679;GO:0016021	K15125	proNOG01277	U	adhesin [Yersinia pestis]	sp|P12255|FHAB_BORPE Filamentous hemagglutinin OS=Bordetella pertussis (strain Tohama I / ATCC BAA-589 / NCTC 13251) GN=fhaB PE=1 SV=4
peg.1817	496.265	291.389	701.141	2.4062	1.26676	0.000371145	0.002442	gi|999999111|ref|Chr1.1|	1941286	1942572	+	1286	peg.1817	-	-	proNOG09108	H	coenzyme synthetase [Yersinia pestis biovar Microtus str. 91001]	-
peg.293	2668.2	3744.2	1592.2	0.425244	-1.23364	0.000371188	0.002442	gi|999999111|ref|Chr1.1|	321865	322674	+	809	peg.293	GO:0016787	K07024	proNOG08992	R	sugar phosphatase [Yersinia pseudotuberculosis IP 32953]	sp|P27848|YIGL_ECOLI Pyridoxal phosphate phosphatase YigL OS=Escherichia coli (strain K12) GN=yigL PE=1 SV=4
peg.858	72.5446	36.8993	108.19	2.93203	1.5519	0.000387645	0.00254647	gi|999999111|ref|Chr1.1|	946366	946824	+	458	peg.858	GO:0008483	K00839	-	-	class V aminotransferase [Yersinia pestis Antiqua]	sp|O32148|PUCG_BACSU Purine catabolism protein PucG OS=Bacillus subtilis (strain 168) GN=pucG PE=1 SV=1
peg.2808	635.608	1005.37	265.85	0.264431	-1.91904	0.000388946	0.00254746	gi|999999111|ref|Chr1.1|	2936159	2936494	-	335	peg.2808	GO:0046872;GO:0009055;GO:0004016;GO:0006171;GO:0051537	K04755	proNOG42377	C	adrenodoxin family ferredoxin [Yersinia pestis KIM10+]	sp|P0A9R5|FER_ECO57 2Fe-2S ferredoxin OS=Escherichia coli O157:H7 GN=fdx PE=3 SV=2
peg.1715	261.07	149.776	372.364	2.48614	1.31391	0.000388947	0.00254746	gi|999999111|ref|Chr1.1|	1859404	1860228	-	824	peg.1715	GO:0009425;GO:0016021;GO:0016787;GO:0009306;GO:0005886;GO:0044781	K02419	proNOG01030	N	flagellar biosynthesis protein FliP [Yersinia pestis Pestoides F]	sp|P54700|FLIP_SALTY Flagellar biosynthetic protein FliP OS=Salmonella typhimurium (strain LT2 / SGSC1412 / ATCC 700720) GN=fliP PE=1 SV=1
peg.1235	12440.5	17359.5	7521.37	0.43327	-1.20666	0.000391337	0.00255932	gi|999999111|ref|Chr1.1|	1346578	1347870	+	1292	peg.1235	GO:0016260;GO:0097056;GO:0005524;GO:0004828;GO:0005737;GO:0006434	K01875	proNOG01035	J	seryl-tRNA synthetase [Yersinia pestis KIM10+]	sp|A7FJY0|SYS_YERP3 Serine--tRNA ligase OS=Yersinia pseudotuberculosis serotype O:1b (strain IP 31758) GN=serS PE=3 SV=1
peg.2314	485.077	689.377	280.776	0.407289	-1.29588	0.000395368	0.00258187	gi|999999111|ref|Chr1.1|	2435452	2435664	+	212	peg.2314	-	-	proNOG62663	S	hypothetical protein y1902 [Yersinia pestis KIM10+]	sp|D5UU90|Y2998_TSUPD Uncharacterized protein Tpau_2998 OS=Tsukamurella paurometabola (strain ATCC 8368 / DSM 20162 / JCM 10117 / NBRC 16120 / NCTC 13040) GN=Tpau_2998 PE=4 SV=1
peg.1401	300.9	173.279	428.522	2.47302	1.30628	0.000400056	0.00260862	gi|999999111|ref|Chr1.1|	1539434	1540474	-	1040	peg.1401	GO:0006810;GO:0005215;GO:0005886;GO:0016021	K02015	proNOG11550	P	ABC transporter permease [Yersinia pestis KIM10+]	sp|O34832|YFME_BACSU Fe(3+)-citrate import system permease protein YfmE OS=Bacillus subtilis (strain 168) GN=yfmE PE=3 SV=1
peg.2786	15.2993	27.891	2.70766	0.0970802	-3.36468	0.000400693	0.00260893	gi|999999111|ref|Chr1.1|	2906435	2906560	+	125	peg.2786	-	-	-	-	hypothetical protein YpsIP31758_1195 [Yersinia pseudotuberculosis IP 31758]	-
peg.565	11816.1	17194.1	6438.15	0.37444	-1.41719	0.000402194	0.00261485	gi|999999111|ref|Chr1.1|	637529	638953	+	1424	peg.565	GO:0055114;GO:0006096;GO:0050660;GO:0005623;GO:0045454;GO:0004148	K00382	proNOG01362	C	dihydrolipoamide dehydrogenase [Yersinia pestis Antiqua]	sp|P0A9P2|DLDH_ECO57 Dihydrolipoyl dehydrogenase OS=Escherichia coli O157:H7 GN=lpdA PE=3 SV=2
peg.2001	42395	63975.3	20814.7	0.325355	-1.61991	0.000404793	0.00262789	gi|999999111|ref|Chr1.1|	2119013	2120008	-	995	peg.2001	GO:0055114;GO:0004365;GO:0006006;GO:0051287;GO:0050661	K00134	proNOG00541	G	glyceraldehyde-3-phosphate dehydrogenase [Yersinia pseudotuberculosis IP 32953]	sp|B7LQ20|G3P1_ESCF3 Glyceraldehyde-3-phosphate dehydrogenase A OS=Escherichia fergusonii (strain ATCC 35469 / DSM 13698 / CDC 0568-73) GN=gapA PE=3 SV=1
peg.1520	2589.99	3574.11	1605.87	0.449307	-1.15423	0.000409717	0.00265595	gi|999999111|ref|Chr1.1|	1662811	1663071	-	260	peg.1520	-	-	-	-	hypothetical protein y1804 [Yersinia pestis KIM10+]	-
peg.1918	2483.05	1339.66	3626.45	2.707	1.43669	0.000417525	0.00270261	gi|999999111|ref|Chr1.1|	2046356	2048044	+	1688	peg.1918	GO:0005524;GO:0016020;GO:0004467;GO:0001676	K01897	proNOG00194	IQ	long-chain-fatty-acid--CoA ligase [Yersinia pestis]	sp|Q8ZES9|LCFA_YERPE Long-chain-fatty-acid--CoA ligase OS=Yersinia pestis GN=fadD PE=3 SV=1
peg.2191	75.526	39.2634	111.789	2.84714	1.50951	0.000434238	0.00280668	gi|999999111|ref|Chr1.1|	2306637	2306759	-	122	peg.2191	GO:0016021	-	-	-	hypothetical protein, partial [Yersinia pestis]	-
peg.1985	281.393	162.38	400.406	2.46586	1.30209	0.000435397	0.00281006	gi|999999111|ref|Chr1.1|	2099054	2099794	-	740	peg.1985	-	-	proNOG80429	S	hypothetical protein YPTB2068 [Yersinia pseudotuberculosis IP 32953]	-
peg.1490	1674.94	2342.01	1007.87	0.430343	-1.21644	0.000437646	0.00282046	gi|999999111|ref|Chr1.1|	1631371	1632402	+	1031	peg.1490	GO:0005737;GO:0051301;GO:0071555;GO:0009254;GO:0009252;GO:0005975;GO:0007049;GO:0004563;GO:0008360	K01207	proNOG00494	G	beta-hexosaminidase [Yersinia pestis KIM10+]	sp|Q8ZFS3|NAGZ_YERPE Beta-hexosaminidase OS=Yersinia pestis GN=nagZ PE=3 SV=1
peg.1581	355.285	171.323	539.247	3.14754	1.65422	0.000441885	0.00284363	gi|999999111|ref|Chr1.1|	1726673	1727662	-	989	peg.1581	GO:0019028	-	proNOG30642	S	hypothetical protein y1857 [Yersinia pestis KIM10+]	-
peg.1705	766.5	454.896	1078.1	2.37	1.24489	0.000449811	0.00288175	gi|999999111|ref|Chr1.1|	1849144	1851210	+	2066	peg.1705	GO:0055114;GO:0016853;GO:0008709	-	proNOG03282	S	short chain dehydrogenase [Yersinia pestis KIM10+]	sp|P40747|YUXG_BACSU Uncharacterized oxidoreductase YuxG OS=Bacillus subtilis (strain 168) GN=yuxG PE=3 SV=2
peg.400	85.3672	125.62	45.1142	0.359132	-1.47741	0.000450021	0.00288175	gi|999999111|ref|Chr1.1|	446704	446847	-	143	peg.400	-	-	-	-	hypothetical protein YPA_0016 [Yersinia pestis Antiqua]	-
peg.828	222.539	128.027	317.05	2.47643	1.30826	0.000450074	0.00288175	gi|999999111|ref|Chr1.1|	910111	910620	+	509	peg.828	GO:0006313;GO:0004519;GO:0003677;GO:0090305;GO:0004527;GO:0004803	K07491	proNOG10281	L	transposase [Yersinia pestis KIM10+]	sp|P59697|T200_SALTI Transposase for insertion sequence element IS200 OS=Salmonella typhi GN=tnpA1 PE=3 SV=1
peg.3743	5161.11	7206.33	3115.89	0.432382	-1.20962	0.000450416	0.00288175	gi|999999111|ref|Chr1.1|	3953845	3957078	-	3233	peg.3743	GO:0000050;GO:0004087;GO:0004088;GO:0046872;GO:0005737;GO:0005524;GO:0044205;GO:0006526	K01955	proNOG04908	F	carbamoyl phosphate synthase large subunit [Yersinia pestis KIM10+]	sp|Q8ZIL4|CARB_YERPE Carbamoyl-phosphate synthase large chain OS=Yersinia pestis GN=carB PE=3 SV=3
peg.1653	765.57	448.09	1083.05	2.41704	1.27324	0.000454221	0.0029019	gi|999999111|ref|Chr1.1|	1800880	1802277	+	1397	peg.1653	GO:0008802;GO:0055114;GO:0018480;GO:1901023	K00151	proNOG00163	C	5-carboxymethyl-2-hydroxymuconate semialdehyde dehydrogenase [Yersinia pestis KIM10+]	sp|P42269|HPCC_ECOLX 5-carboxymethyl-2-hydroxymuconate semialdehyde dehydrogenase OS=Escherichia coli GN=hpcC PE=3 SV=1
peg.1841	356.128	209.172	503.085	2.40513	1.26611	0.000457576	0.00291911	gi|999999111|ref|Chr1.1|	1966578	1967669	+	1091	peg.1841	GO:0016787	K06889	COG1073	R	hypothetical protein y2306 [Yersinia pestis KIM10+]	sp|P76049|YCJY_ECOLI Uncharacterized protein YcjY OS=Escherichia coli (strain K12) GN=ycjY PE=4 SV=2
peg.557	2992.62	4177.88	1807.35	0.4326	-1.20889	0.000458418	0.00292027	gi|999999111|ref|Chr1.1|	626663	627571	-	908	peg.557	GO:0004514;GO:0009435	K00767	proNOG02310	H	quinolinate phosphoribosyltransferase [Yersinia pseudotuberculosis IP 32953]	sp|P30012|NADC_SALTY Nicotinate-nucleotide pyrophosphorylase [carboxylating] OS=Salmonella typhimurium (strain LT2 / SGSC1412 / ATCC 700720) GN=nadC PE=1 SV=3
peg.2275	182.893	104.774	261.012	2.49119	1.31684	0.000462271	0.00293685	gi|999999111|ref|Chr1.1|	2391603	2392112	+	509	peg.2275	GO:0003677;GO:0090305;GO:0006313;GO:0004803;GO:0004527;GO:0005524	K07491	proNOG10281	L	IS1541, transposase, partial [Yersinia pestis]	sp|P59697|T200_SALTI Transposase for insertion sequence element IS200 OS=Salmonella typhi GN=tnpA1 PE=3 SV=1
peg.4278	1933.94	2698.43	1169.46	0.433386	-1.20627	0.00046235	0.00293685	gi|999999111|ref|Chr1.1|	4492200	4492850	+	650	peg.4278	GO:0003924;GO:0000287;GO:0051301;GO:0007049;GO:0005525	K03978	proNOG10278	R	ribosome biogenesis GTP-binding protein YsxC [Yersinia pestis KIM10+]	sp|A7FCP5|ENGB_YERP3 Probable GTP-binding protein EngB OS=Yersinia pseudotuberculosis serotype O:1b (strain IP 31758) GN=engB PE=3 SV=1
peg.518	1033.82	623.242	1444.39	2.31754	1.2126	0.000466923	0.00296164	gi|999999111|ref|Chr1.1|	581045	583903	-	2858	peg.518	GO:0004725;GO:0097264;GO:0035335	K11021	proNOG11260	M	toxin subunit [Yersinia pestis KIM10+]	sp|P16919|RHSD_ECOLI Protein RhsD OS=Escherichia coli (strain K12) GN=rhsD PE=2 SV=3
peg.2251	167.864	240.558	95.1698	0.395622	-1.33781	0.000471501	0.0029864	gi|999999111|ref|Chr1.1|	2366577	2366891	-	314	peg.2251	-	-	proNOG56144	R	hypothetical protein y1964 [Yersinia pestis KIM10+]	sp|P28837|MLIC_YEREN Membrane-bound lysozyme inhibitor of C-type lysozyme (Fragment) OS=Yersinia enterocolitica GN=mliC PE=3 SV=1
peg.2588	33.2378	14.746	51.7296	3.50803	1.81066	0.000473662	0.00299579	gi|999999111|ref|Chr1.1|	2710309	2710428	+	119	peg.2588	-	-	-	-	hypothetical protein [Yersinia pestis]	-
peg.2174	782.865	466.579	1099.15	2.35577	1.2362	0.000475015	0.00300006	gi|999999111|ref|Chr1.1|	2286743	2288188	-	1445	peg.2174	GO:0016311;GO:0004035	K01077	proNOG09868	P	alkaline phosphatase [Yersinia pseudotuberculosis IP 32953]	sp|P19147|PPB_SERMA Alkaline phosphatase OS=Serratia marcescens GN=phoA PE=3 SV=1
peg.4085	5494.41	7643.62	3345.21	0.437648	-1.19216	0.000477334	0.00301041	gi|999999111|ref|Chr1.1|	4301259	4302248	-	989	peg.4085	GO:0032506;GO:0042834;GO:0005887;GO:0030428	K03112	proNOG05712	S	hypothetical protein YP_0155 [Yersinia pestis biovar Microtus str. 91001]	sp|P45459|DAMX_SERMA Protein DamX (Fragment) OS=Serratia marcescens GN=damX PE=4 SV=1
peg.2320	2454.19	3437.41	1470.97	0.427929	-1.22456	0.000481486	0.00303227	gi|999999111|ref|Chr1.1|	2438672	2439640	+	968	peg.2320	GO:0005886;GO:0007155;GO:0046872;GO:0010043;GO:0055072;GO:0042597;GO:0030001	K11604	proNOG05899	P	periplasmic-binding protein [Yersinia pestis KIM10+]	sp|Q56952|YFEA_YERPE Periplasmic chelated iron-binding protein YfeA OS=Yersinia pestis GN=yfeA PE=3 SV=2
peg.936	1924.59	2694.93	1154.25	0.428304	-1.22329	0.000484585	0.00304744	gi|999999111|ref|Chr1.1|	1033536	1034987	+	1451	peg.936	GO:0009229;GO:0016783;GO:0000049;GO:0052837;GO:0004810;GO:0005737;GO:0005524;GO:0034227;GO:0009228	K03151	proNOG06291	H	thiamine biosynthesis protein ThiI [Yersinia pestis KIM10+]	sp|A7FLE0|THII_YERP3 tRNA sulfurtransferase OS=Yersinia pseudotuberculosis serotype O:1b (strain IP 31758) GN=thiI PE=3 SV=1
peg.4203	767.177	1085.22	449.136	0.413868	-1.27276	0.00048742	0.00306091	gi|999999111|ref|Chr1.1|	4415179	4415802	+	623	peg.4203	GO:0016021	-	proNOG06185	S	hypothetical protein y0099 [Yersinia pestis KIM10+]	sp|P0AGM3|YICG_ECOL6 UPF0126 inner membrane protein YicG OS=Escherichia coli O6:H1 (strain CFT073 / ATCC 700928 / UPEC) GN=yicG PE=3 SV=1
peg.3165	142.225	79.3529	205.097	2.58462	1.36995	0.000488466	0.00306313	gi|999999111|ref|Chr1.1|	3294337	3294846	-	509	peg.3165	GO:0004803;GO:0004527;GO:0003677;GO:0090305;GO:0004519;GO:0006313	K07491	proNOG10281	L	transposase [Yersinia pestis KIM10+]	sp|P59697|T200_SALTI Transposase for insertion sequence element IS200 OS=Salmonella typhi GN=tnpA1 PE=3 SV=1
peg.567	44524.6	61562	27487.2	0.446496	-1.16328	0.000492286	0.00307958	gi|999999111|ref|Chr1.1|	640224	642821	+	2597	peg.567	GO:0005829;GO:0006099;GO:0051539;GO:0003994;GO:0046872;GO:0047456	K01682	proNOG00466	C	bifunctional aconitate hydratase 2/2-methylisocitrate dehydratase [Yersinia pestis KIM10+]	sp|P36683|ACON2_ECOLI Aconitate hydratase 2 OS=Escherichia coli (strain K12) GN=acnB PE=1 SV=3
peg.1186	116.28	64.2233	168.336	2.62111	1.39018	0.000492483	0.00307958	gi|999999111|ref|Chr1.1|	1296074	1296706	+	632	peg.1186	-	-	-	-	hypothetical protein YPA_2125 [Yersinia pestis Antiqua]	-
peg.3256	1426.22	2105.3	747.137	0.354883	-1.49458	0.000496527	0.00310049	gi|999999111|ref|Chr1.1|	3422069	3422788	+	719	peg.3256	GO:0008176;GO:0036265;GO:0043527;GO:0006400	K03439	proNOG00310	R	tRNA (guanine-N(7)-)-methyltransferase [Yersinia pestis KIM10+]	sp|Q1CB91|TRMB_YERPA tRNA (guanine-N(7)-)-methyltransferase OS=Yersinia pestis bv. Antiqua (strain Antiqua) GN=trmB PE=3 SV=1
peg.1716	72.5226	38.0495	106.996	2.81201	1.4916	0.000499434	0.00311424	gi|999999111|ref|Chr1.1|	1860225	1860761	-	536	peg.1716	GO:0005886;GO:0044781;GO:0016021;GO:0009425	K02418	COG3190	N	flagellar biosynthesis protein [Yersinia pestis KIM10+]	sp|P34199|MOPB_PECCC Protein MopB OS=Pectobacterium carotovorum subsp. carotovorum GN=mopB PE=3 SV=1
peg.4644	2585.52	421.373	4749.67	11.2719	3.49466	0.0005009	0.00311898	gi|999999111|ref|Plas3.1|	60809	61096	-	287	peg.4644	GO:0010629	-	proNOG93160	K	low calcium response protein G [Yersinia pestis CO92]	sp|P69957|LCRG_YERPE Low calcium response locus protein G OS=Yersinia pestis GN=lcrG PE=4 SV=1
peg.841	2201.84	3115.63	1288.04	0.413412	-1.27435	0.000504021	0.003134	gi|999999111|ref|Chr1.1|	932141	933313	-	1172	peg.841	GO:0015238;GO:0006855;GO:0016021	K03543	proNOG01861	V	multidrug efflux pump membrane fusion subunit EmrA [Yersinia pseudotuberculosis IP 32953]	sp|P27303|EMRA_ECOLI Multidrug resistance protein A OS=Escherichia coli (strain K12) GN=emrA PE=3 SV=2
peg.1941	67.5796	34.9761	100.183	2.86433	1.5182	0.000506785	0.00314464	gi|999999111|ref|Chr1.1|	2063170	2063682	+	512	peg.1941	GO:0019835;GO:0016021;GO:0042742;GO:0016998;GO:0009253;GO:0003796	K01185	proNOG56005	R	phage lysozyme [Yersinia pestis Nepal516]	sp|Q37875|LYS_BPP1 Lysozyme OS=Enterobacteria phage P1 GN=17 PE=1 SV=1
peg.794	112.108	61.4633	162.753	2.64797	1.40489	0.000507154	0.00314464	gi|999999111|ref|Chr1.1|	874341	874922	-	581	peg.794	GO:0006015;GO:0019634;GO:0046835;GO:0005524;GO:0033863	K05774	proNOG54036	P	ribose 1,5-bisphosphokinase [Yersinia pestis KIM10+]	sp|Q7CKG8|PHNN_YERPE Ribose 1,5-bisphosphate phosphokinase PhnN OS=Yersinia pestis GN=phnN PE=3 SV=1
peg.3882	2767.25	3823.11	1711.39	0.447644	-1.15958	0.000514621	0.00318647	gi|999999111|ref|Chr1.1|	4106131	4106529	-	398	peg.3882	-	-	-	-	lipoprotein [Yersinia pestis biovar Microtus str. 91001]	sp|P0AF71|YJEI_ECOL6 Uncharacterized protein YjeI OS=Escherichia coli O6:H1 (strain CFT073 / ATCC 700928 / UPEC) GN=yjeI PE=4 SV=1
peg.760	6270.55	9118.95	3422.16	0.37528	-1.41396	0.000516932	0.0031963	gi|999999111|ref|Chr1.1|	837545	839032	+	1487	peg.760	GO:0003700;GO:0000166;GO:0031564;GO:0006414;GO:0003746;GO:0005737	K02600	proNOG00281	K	transcription elongation factor NusA [Yersinia pseudotuberculosis IP 32953]	sp|P0AFF8|NUSA_ECO57 Transcription termination/antitermination protein NusA OS=Escherichia coli O157:H7 GN=nusA PE=3 SV=1
peg.2872	277.218	161.308	393.127	2.43712	1.28518	0.000525924	0.00324736	gi|999999111|ref|Chr1.1|	2997888	2998874	-	986	peg.2872	GO:0043190;GO:0015821;GO:0005524;GO:0003333;GO:0015424	K02071	proNOG02381	P	ABC transporter ATP-binding protein [Yersinia pestis KIM10+]	sp|Q1CG91|METN1_YERPN Methionine import ATP-binding protein MetN 1 OS=Yersinia pestis bv. Antiqua (strain Nepal516) GN=metN1 PE=3 SV=1
peg.2803	1371.99	832.147	1911.84	2.29748	1.20005	0.0005354	0.00329444	gi|999999111|ref|Chr1.1|	2929677	2932835	+	3158	peg.2803	GO:0019867	-	-	-	hypothetical protein YPA_2327 [Yersinia pestis Antiqua]	sp|P33924|YEJO_ECOLI Putative uncharacterized outer membrane protein YejO OS=Escherichia coli (strain K12) GN=yejO PE=5 SV=1
peg.2594	267.611	156.475	378.746	2.42048	1.2753	0.000535431	0.00329444	gi|999999111|ref|Chr1.1|	2714036	2714665	-	629	peg.2594	GO:0003677;GO:0006355;GO:0005622;GO:0000160	K07667	proNOG07902	T	DNA-binding transcriptional activator KdpE [Yersinia pestis KIM10+]	sp|P21866|KDPE_ECOLI KDP operon transcriptional regulatory protein KdpE OS=Escherichia coli (strain K12) GN=kdpE PE=1 SV=3
peg.2973	15562	9300.16	21823.9	2.34662	1.23058	0.000535784	0.00329444	gi|999999111|ref|Chr1.1|	3098628	3099743	-	1115	peg.2973	GO:0015288;GO:0046930;GO:0055085;GO:0006811;GO:0009279	K09475	proNOG04149	M	outer membrane porin protein C [Yersinia pestis Antiqua]	sp|P0A264|OMPC_SALTI Outer membrane protein C OS=Salmonella typhi GN=ompC PE=1 SV=1
peg.1212	656.814	395.663	917.964	2.32006	1.21416	0.000536611	0.00329494	gi|999999111|ref|Chr1.1|	1318851	1320503	-	1652	peg.1212	GO:0046872;GO:0042542;GO:0006807;GO:0055114;GO:0098869;GO:0005737;GO:0050418;GO:0051537;GO:0004601	K05601	proNOG03275	C	hydroxylamine reductase [Yersinia pestis KIM10+]	sp|A7FK04|HCP_YERP3 Hydroxylamine reductase OS=Yersinia pseudotuberculosis serotype O:1b (strain IP 31758) GN=hcp PE=3 SV=1
peg.3599	1269.17	765.166	1773.17	2.31736	1.21248	0.000542292	0.00331978	gi|999999111|ref|Chr1.1|	3793678	3795861	-	2183	peg.3599	GO:0005975;GO:0102483;GO:0008422	K05349	proNOG02185	G	glycosidase [Yersinia pestis KIM10+]	sp|Q56078|BGLX_SALTY Periplasmic beta-glucosidase OS=Salmonella typhimurium (strain LT2 / SGSC1412 / ATCC 700720) GN=bglX PE=3 SV=2
peg.3863	4577.72	6311.75	2843.7	0.450541	-1.15027	0.000542678	0.00331978	gi|999999111|ref|Chr1.1|	4082554	4083495	-	941	peg.3863	GO:0006400;GO:0052381;GO:0005524	K00791	proNOG05450	J	tRNA delta(2)-isopentenylpyrophosphate transferase [Yersinia pestis KIM10+]	sp|A7FMY0|MIAA_YERP3 tRNA dimethylallyltransferase OS=Yersinia pseudotuberculosis serotype O:1b (strain IP 31758) GN=miaA PE=3 SV=1
peg.358	4657.7	6462.46	2852.95	0.441465	-1.17963	0.000542909	0.00331978	gi|999999111|ref|Chr1.1|	391353	392684	+	1331	peg.358	GO:0046872;GO:0006508;GO:0016795;GO:0008235;GO:0102009	K01271	proNOG02804	E	proline dipeptidase [Yersinia pestis Antiqua]	sp|Q1C2C5|PEPQ_YERPA Xaa-Pro dipeptidase OS=Yersinia pestis bv. Antiqua (strain Antiqua) GN=pepQ PE=3 SV=1
peg.1426	1195.19	1694.01	696.37	0.411079	-1.28251	0.000547946	0.00333948	gi|999999111|ref|Chr1.1|	1565647	1567038	+	1391	peg.1426	GO:0015171;GO:0003333;GO:0016021	-	proNOG102642;COG0531	E	amino acid permease [Yersinia pestis KIM10+]	sp|P0AA48|PLAP_ECO57 Low-affinity putrescine importer PlaP OS=Escherichia coli O157:H7 GN=plaP PE=3 SV=1
peg.2865	513.137	727.958	298.316	0.409798	-1.28702	0.00054809	0.00333948	gi|999999111|ref|Chr1.1|	2990311	2990916	+	605	peg.2865	GO:0016021;GO:0050380	K19302	proNOG02194	I	undecaprenyl pyrophosphate phosphatase [Yersinia pestis KIM10+]	sp|P75806|YBJG_ECOLI Putative undecaprenyl-diphosphatase YbjG OS=Escherichia coli (strain K12) GN=ybjG PE=1 SV=1
peg.1846	312.815	182.175	443.455	2.43423	1.28346	0.000548397	0.00333948	gi|999999111|ref|Chr1.1|	1971570	1972400	+	830	peg.1846	GO:0016787;GO:0008152	-	proNOG95435;COG0657	I	esterase [Yersinia pestis KIM10+]	-
peg.1831	1242.62	71.348	2413.9	33.8327	5.08035	0.00055224	0.00335826	gi|999999111|ref|Chr1.1|	1957122	1957802	-	680	peg.1831	GO:0016491;GO:0055114	-	proNOG15353	R	oxidoreductase [Yersinia pestis KIM10+]	sp|Q2FE21|Y2422_STAA3 Uncharacterized oxidoreductase SAUSA300_2422 OS=Staphylococcus aureus (strain USA300) GN=SAUSA300_2422 PE=3 SV=1
peg.4590	322.983	67.9039	578.061	8.51294	3.08966	0.000555674	0.0033745	gi|999999111|ref|Plas3.1|	26541	26858	-	317	peg.4590	GO:0004803;GO:0003677;GO:0006313	K07483	proNOG54161	L	hypothetical protein pYV0009 [Yersinia pseudotuberculosis IP 32953]	sp|P39213|INSN_SHIDY Transposase InsN for insertion sequence element IS911 OS=Shigella dysenteriae GN=insN PE=3 SV=1
peg.24	2127.1	2972.13	1282.06	0.431361	-1.21303	0.000561699	0.00340641	gi|999999111|ref|Chr1.1|	24616	25188	-	572	peg.24	GO:0006284;GO:0008725	K01246	proNOG24444	L	DNA-3-methyladenine glycosylase [Yersinia pestis biovar Microtus str. 91001]	sp|P05100|3MG1_ECOLI DNA-3-methyladenine glycosylase 1 OS=Escherichia coli (strain K12) GN=tag PE=1 SV=1
peg.1692	383.074	228.467	537.68	2.35343	1.23476	0.000565266	0.00342334	gi|999999111|ref|Chr1.1|	1836071	1836835	-	764	peg.1692	-	K02386	proNOG44828	N	flagellar basal body P-ring biosynthesis protein FlgA [Yersinia pestis KIM10+]	sp|Q56892|FLGA_YEREN Flagella basal body P-ring formation protein FlgA OS=Yersinia enterocolitica GN=flgA PE=3 SV=1
peg.134	6071.71	8387.01	3756.42	0.447886	-1.1588	0.000569953	0.00344417	gi|999999111|ref|Chr1.1|	138487	139869	-	1382	peg.134	GO:0050660;GO:0006749;GO:0055114;GO:0098869;GO:0045454;GO:0050661;GO:0004362;GO:0005623	K00383	proNOG00679	O	glutathione reductase [Yersinia pestis KIM10+]	sp|P06715|GSHR_ECOLI Glutathione reductase OS=Escherichia coli (strain K12) GN=gor PE=1 SV=1
peg.3911	6131.02	8531.34	3730.7	0.437293	-1.19333	0.000570263	0.00344417	gi|999999111|ref|Chr1.1|	4136101	4138944	+	2843	peg.3911	GO:0016887;GO:0090305;GO:0003677;GO:0009432;GO:0009381;GO:0008270;GO:0005737;GO:0005524;GO:0009380;GO:0006289	K03701	proNOG00386	L	excinuclease ABC subunit A [Yersinia pestis KIM10+]	sp|Q8ZJ07|UVRA_YERPE UvrABC system protein A OS=Yersinia pestis GN=uvrA PE=3 SV=1
peg.4623	1393.5	339.997	2447.01	7.19717	2.84743	0.000571448	0.00344442	gi|999999111|ref|Plas3.1|	47321	47779	-	458	peg.4623	GO:0003676;GO:0015074	K07497	-	-	hypothetical protein YPCD1.15c [Yersinia pestis CO92]	sp|Q47718|INSO2_ECOLI Putative transposase InsO for insertion sequence element IS911B OS=Escherichia coli (strain K12) GN=insO2 PE=5 SV=1
peg.3269	3148.35	4351.76	1944.93	0.44693	-1.16188	0.000571863	0.00344442	gi|999999111|ref|Chr1.1|	3440867	3441982	-	1115	peg.3269	GO:0047632;GO:0009446;GO:0004668	K10536	proNOG00076	E	agmatine deiminase [Yersinia pestis biovar Microtus str. 91001]	sp|A7FEY8|AGUA_YERP3 Putative agmatine deiminase OS=Yersinia pseudotuberculosis serotype O:1b (strain IP 31758) GN=aguA PE=3 SV=1
peg.922	158.908	90.8514	226.965	2.4982	1.32089	0.000572837	0.00344559	gi|999999111|ref|Chr1.1|	1022483	1022992	+	509	peg.922	GO:0006313;GO:0003677;GO:0090305;GO:0004527;GO:0004803;GO:0005524	K07491	proNOG10281	L	IS1541, transposase, partial [Yersinia pestis]	sp|P59697|T200_SALTI Transposase for insertion sequence element IS200 OS=Salmonella typhi GN=tnpA1 PE=3 SV=1
peg.2088	7538.67	10459.3	4618.07	0.441529	-1.17942	0.000574873	0.00345314	gi|999999111|ref|Chr1.1|	2202476	2204410	-	1934	peg.2088	GO:0000178;GO:0090503;GO:0006402;GO:0003723;GO:0000175;GO:0006364;GO:0008859;GO:0005737	K01147	proNOG00093	K	exoribonuclease II [Yersinia pestis KIM10+]	sp|Q1C7L1|RNB_YERPA Exoribonuclease 2 OS=Yersinia pestis bv. Antiqua (strain Antiqua) GN=rnb PE=3 SV=1
peg.1279	6798.56	10202.4	3394.7	0.332735	-1.58756	0.000580352	0.00348132	gi|999999111|ref|Chr1.1|	1406579	1408492	+	1913	peg.1279	GO:0103115;GO:0003677;GO:0055085;GO:0015439;GO:0005524;GO:0015886	K15738	proNOG00438	R	ABC transporter ATPase [Yersinia pestis biovar Microtus str. 91001]	sp|P43672|UUP_ECOLI ABC transporter ATP-binding protein uup OS=Escherichia coli (strain K12) GN=uup PE=1 SV=2
peg.678	333.168	196.413	469.924	2.39252	1.25853	0.000587338	0.00351846	gi|999999111|ref|Chr1.1|	759353	760183	+	830	peg.678	GO:0004802	K00615	proNOG02796	G	N-terminal region of transketolase, partial [Yersinia pestis biovar Microtus str. 91001]	sp|Q58094|TKTN_METJA Putative transketolase N-terminal section OS=Methanocaldococcus jannaschii (strain ATCC 43067 / DSM 2661 / JAL-1 / JCM 10045 / NBRC 100440) GN=MJ0681 PE=5 SV=1
peg.1582	565.283	340.12	790.445	2.32402	1.21662	0.000592379	0.00354385	gi|999999111|ref|Chr1.1|	1727868	1730315	-	2447	peg.1582	GO:0016021;GO:0005215;GO:0006810	K07347	proNOG01487	M	hypothetical protein y1858 [Yersinia pestis KIM10+]	sp|P33410|FIMC_BORPE Outer membrane usher protein FimC OS=Bordetella pertussis (strain Tohama I / ATCC BAA-589 / NCTC 13251) GN=fimC PE=3 SV=1
peg.4630	972.667	167.34	1778	10.6251	3.4094	0.000593916	0.00354824	gi|999999111|ref|Plas3.1|	51470	51868	+	398	peg.4630	GO:0005737;GO:0050708	-	proNOG92476	S	YopT chaperone [Yersinia pestis CO92]	sp|Q9ZGW6|SYCT_YERPE Chaperone protein SycT OS=Yersinia pestis GN=sycT PE=3 SV=1
peg.2403	382.425	228.799	536.052	2.34289	1.22829	0.000597031	0.00356204	gi|999999111|ref|Chr1.1|	2527217	2527996	+	779	peg.2403	GO:0003964;GO:0090305;GO:0004519;GO:0006278;GO:0006260;GO:0004527;GO:0043565;GO:0005524	-	proNOG05299	L	transposase/IS protein [Yersinia pestis CO92]	sp|P15026|ISTB_PSEAI Insertion sequence IS21 putative ATP-binding protein OS=Pseudomonas aeruginosa GN=istB PE=3 SV=2
peg.1604	4539.09	6226.99	2851.2	0.457877	-1.12697	0.000602515	0.00358992	gi|999999111|ref|Chr1.1|	1754413	1755804	-	1391	peg.1604	GO:0055085;GO:0015293;GO:0016021	K06956	proNOG01235;proNOG101740	CR	DAACS family sodium/dicarboxylate symporter [Yersinia pseudotuberculosis IP 32953]	sp|P77529|YDJN_ECOLI Uncharacterized symporter YdjN OS=Escherichia coli (strain K12) GN=ydjN PE=3 SV=1
peg.4358	47.0211	23.2775	70.7646	3.04005	1.60409	0.000608124	0.00361846	gi|999999111|ref|Plas1.1|	17761	17880	-	119	peg.4358	-	-	-	-	hypothetical protein [Yersinia pestis]	-
peg.1542	994.62	600.833	1388.41	2.3108	1.20839	0.000617387	0.00366864	gi|999999111|ref|Chr1.1|	1683113	1685812	+	2699	peg.1542	GO:0005524;GO:0015693;GO:0016021;GO:0015444;GO:1903830;GO:0046872	K01531	proNOG00301	P	magnesium ABC transporter ATPase [Yersinia pestis KIM10+]	sp|P22036|ATMB_SALTY Magnesium-transporting ATPase, P-type 1 OS=Salmonella typhimurium (strain LT2 / SGSC1412 / ATCC 700720) GN=mgtB PE=1 SV=3
peg.2012	2712.04	3737.51	1686.57	0.451255	-1.14799	0.000620943	0.00368482	gi|999999111|ref|Chr1.1|	2129647	2130453	-	806	peg.2012	GO:0004519;GO:0003677;GO:0090305;GO:0005622;GO:0008853;GO:0006281	K01142	proNOG06009	L	exonuclease III [Yersinia pseudotuberculosis IP 32953]	sp|P09030|EX3_ECOLI Exodeoxyribonuclease III OS=Escherichia coli (strain K12) GN=xthA PE=1 SV=4
peg.1557	502.235	302.007	702.462	2.32598	1.21784	0.000624582	0.00370144	gi|999999111|ref|Chr1.1|	1707458	1708675	+	1217	peg.1557	GO:0016021;GO:0004888;GO:0006935;GO:0007165	K05877	proNOG00096	S	methyl-accepting chemotaxis protein IV, peptide sensor receptor [Yersinia pestis KIM10+]	sp|P21823|MCPD_ENTAK Methyl-accepting chemotaxis aspartate transducer OS=Enterobacter aerogenes (strain ATCC 13048 / DSM 30053 / JCM 1235 / KCTC 2190 / NBRC 13534 / NCIMB 10102 / NCTC 10006) GN=tas PE=3 SV=2
peg.943	2733.73	3763.47	1703.98	0.452769	-1.14315	0.000625939	0.00370452	gi|999999111|ref|Chr1.1|	1040447	1041061	-	614	peg.943	GO:0005886;GO:0008827;GO:1902600;GO:0019646;GO:0004129;GO:0016021	K02299	proNOG00755;proNOG101670	C	cytochrome o ubiquinol oxidase subunit III [Yersinia pestis KIM10+]	sp|P0ABJ4|CYOC_ECOL6 Cytochrome o ubiquinol oxidase subunit 3 OS=Escherichia coli O6:H1 (strain CFT073 / ATCC 700928 / UPEC) GN=cyoC PE=3 SV=1
peg.699	5867.7	8120.11	3615.28	0.445226	-1.16739	0.000630673	0.00372755	gi|999999111|ref|Chr1.1|	782586	783947	+	1361	peg.699	GO:0006614;GO:0005525;GO:0008312;GO:0003924;GO:0048500	K03106	proNOG01463	U	signal recognition particle protein [Yersinia pestis KIM10+]	sp|P0AGD9|SRP54_ECO57 Signal recognition particle protein OS=Escherichia coli O157:H7 GN=ffh PE=3 SV=1
peg.853	145.965	83.4985	208.431	2.49623	1.31975	0.000633331	0.00373826	gi|999999111|ref|Chr1.1|	942109	942762	+	653	peg.853	GO:0006810;GO:0005215;GO:0005886;GO:0016021	K02029	proNOG04087	E	ABC transporter permease [Yersinia pestis KIM10+]	sp|P0AFT3|YECS_ECOL6 Inner membrane amino-acid ABC transporter permease protein YecS OS=Escherichia coli O6:H1 (strain CFT073 / ATCC 700928 / UPEC) GN=yecS PE=3 SV=1
peg.2258	1598	969.504	2226.5	2.29654	1.19946	0.00063519	0.00374423	gi|999999111|ref|Chr1.1|	2373139	2376093	-	2954	peg.2258	GO:0097264	K11021	proNOG11260	M	insecticial toxin [Yersinia pestis biovar Microtus str. 91001]	sp|P16919|RHSD_ECOLI Protein RhsD OS=Escherichia coli (strain K12) GN=rhsD PE=2 SV=3
peg.763	1238.44	1726.65	750.222	0.434496	-1.20259	0.000642604	0.00378289	gi|999999111|ref|Chr1.1|	842187	843161	+	974	peg.763	GO:0003723;GO:0031119;GO:0009982;GO:1990481	K03177	proNOG02158	J	tRNA pseudouridine synthase B [Yersinia pestis KIM10+]	sp|A7FMS0|TRUB_YERP3 tRNA pseudouridine synthase B OS=Yersinia pseudotuberculosis serotype O:1b (strain IP 31758) GN=truB PE=3 SV=1
peg.4283	3799.88	5226.13	2373.63	0.454185	-1.13865	0.000645089	0.00378759	gi|999999111|ref|Chr1.1|	4497910	4498896	-	986	peg.4283	GO:0005524;GO:0004674;GO:0005737;GO:0000287;GO:0006468;GO:0006950	-	proNOG04634	R	serine/threonine protein kinase [Yersinia pestis KIM10+]	sp|Q8X8H9|RDOA_ECO57 Protein RdoA OS=Escherichia coli O157:H7 GN=rdoA PE=3 SV=1
peg.802	320.292	190.205	450.38	2.36787	1.24359	0.000645116	0.00378759	gi|999999111|ref|Chr1.1|	881109	881834	-	725	peg.802	GO:0003677;GO:0006355;GO:0003700	K02043	proNOG00882	K	phosphonate metabolism transcriptional regulator PhnF [Yersinia pestis KIM10+]	sp|P16684|PHNF_ECOLI Probable transcriptional regulator PhnF OS=Escherichia coli (strain K12) GN=phnF PE=1 SV=1
peg.2760	1293.64	791.024	1796.26	2.2708	1.1832	0.000648642	0.00380324	gi|999999111|ref|Chr1.1|	2882106	2885264	+	3158	peg.2760	GO:0016021;GO:0005215;GO:0005886;GO:0006810	K07788	proNOG00040	P	multidrug efflux system subunit MdtB [Yersinia pestis KIM10+]	sp|D0JNB0|MDTB_YERP1 Multidrug resistance protein MdtB OS=Yersinia pestis (strain D182038) GN=mdtB PE=3 SV=2
peg.3905	594.597	358.761	830.432	2.31472	1.21084	0.000650714	0.00381034	gi|999999111|ref|Chr1.1|	4129758	4131215	+	1457	peg.3905	GO:0046835;GO:0005737;GO:0008993;GO:0005524;GO:0019301	K00848	proNOG09631	G	rhamnulokinase [Yersinia pestis KIM10+]	sp|Q1C0V9|RHAB_YERPA Rhamnulokinase OS=Yersinia pestis bv. Antiqua (strain Antiqua) GN=rhaB PE=3 SV=2
peg.1976	222.326	348.341	96.3107	0.276484	-1.85473	0.000655795	0.00383501	gi|999999111|ref|Chr1.1|	2088966	2089187	-	221	peg.1976	-	-	-	-	hypothetical protein YPO2130 [Yersinia pestis CO92]	-
peg.3503	181.079	105.201	256.956	2.44252	1.28837	0.000667233	0.00389674	gi|999999111|ref|Chr1.1|	3698302	3699018	-	716	peg.3503	-	K02411	proNOG54669	N	flagellar assembly protein H [Yersinia pestis Antiqua]	-
peg.4181	5922.04	8229.05	3615.03	0.4393	-1.18672	0.000671569	0.00391341	gi|999999111|ref|Chr1.1|	4395701	4397071	+	1370	peg.4181	-	-	proNOG01067	D	hypothetical protein y0078 [Yersinia pestis KIM10+]	sp|P37690|ENVC_ECOLI Murein hydrolase activator EnvC OS=Escherichia coli (strain K12) GN=envC PE=1 SV=2
peg.4617	211.877	71.9557	351.797	4.88908	2.28956	0.000671857	0.00391341	gi|999999111|ref|Plas3.1|	43707	43976	+	269	peg.4617	-	-	-	-	-	-
peg.2089	494.185	296.981	691.388	2.32805	1.21912	0.000679755	0.00395421	gi|999999111|ref|Chr1.1|	2205059	2206369	+	1310	peg.2089	GO:0055085;GO:0016021	-	proNOG00274	G	transport protein [Yersinia pestis KIM10+]	sp|Q88FY6|NICT_PSEPK Putative metabolite transport protein NicT OS=Pseudomonas putida (strain KT2440) GN=nicT PE=2 SV=1
peg.1389	8125.47	11234.4	5016.56	0.446536	-1.16315	0.000681168	0.00395722	gi|999999111|ref|Chr1.1|	1523058	1525085	-	2027	peg.1389	GO:0004825;GO:0006431;GO:0046872;GO:0000049;GO:0005829;GO:0005524	K01874	proNOG00065	J	methionyl-tRNA synthetase [Yersinia pestis KIM10+]	sp|A7FJJ6|SYM_YERP3 Methionine--tRNA ligase OS=Yersinia pseudotuberculosis serotype O:1b (strain IP 31758) GN=metG PE=3 SV=1
peg.2343	364.321	218.045	510.597	2.34171	1.22756	0.000699399	0.0040578	gi|999999111|ref|Chr1.1|	2457296	2458654	+	1358	peg.2343	GO:0022857;GO:0016021;GO:0008643;GO:0055085	K08368	proNOG11279	G	major facilitator superfamily permease [Yersinia pestis KIM10+]	sp|Q46909|YGCS_ECOLI Inner membrane metabolite transport protein YgcS OS=Escherichia coli (strain K12) GN=ygcS PE=1 SV=2
peg.3570	2917.29	4047.03	1787.54	0.441692	-1.17889	0.000704888	0.00408429	gi|999999111|ref|Chr1.1|	3767352	3767975	+	623	peg.3570	GO:0016021	K07184	proNOG13055	T	signal transduction protein [Yersinia pestis KIM10+]	sp|P0ADU0|YGIM_ECO57 Uncharacterized protein YgiM OS=Escherichia coli O157:H7 GN=ygiM PE=4 SV=1
peg.2941	543.845	804.74	282.951	0.351605	-1.50797	0.000721563	0.00417543	gi|999999111|ref|Chr1.1|	3070977	3071756	-	779	peg.2941	-	-	proNOG64034	S	hypothetical protein y2934 [Yersinia pestis KIM10+]	sp|P33227|STFE_ECOLI Putative protein StfE (Fragment) OS=Escherichia coli (strain K12) GN=stfE PE=5 SV=2
peg.680	752.716	458.692	1046.74	2.28201	1.19031	0.000726319	0.00419746	gi|999999111|ref|Chr1.1|	761123	762610	+	1487	peg.680	GO:0005975;GO:0004370;GO:0016310	K00864	COG0554	C	glycerol kinase [Yersinia pestis KIM10+]	sp|Q9X1E4|GLPK2_THEMA Glycerol kinase 2 OS=Thermotoga maritima (strain ATCC 43589 / MSB8 / DSM 3109 / JCM 10099) GN=glpK2 PE=3 SV=2
peg.602	4126.56	5637.45	2615.66	0.463979	-1.10787	0.000729796	0.00421205	gi|999999111|ref|Chr1.1|	677470	678171	-	701	peg.602	GO:0008930;GO:0008782;GO:0019509;GO:0019284;GO:0009164	K01243	proNOG09704	F	5&apos;-methylthioadenosine/S-adenosylhomocysteine nucleosidase [Yersinia pestis KIM10+]	sp|Q7CKD4|MTNN_YERPE 5&apos;-methylthioadenosine/S-adenosylhomocysteine nucleosidase OS=Yersinia pestis GN=mtnN PE=3 SV=1
peg.880	8257.8	11369.7	5145.93	0.452602	-1.14369	0.000732444	0.00422182	gi|999999111|ref|Chr1.1|	975005	976465	-	1460	peg.880	GO:0102008;GO:0006508	K01270	proNOG05543	E	aminoacyl-histidine dipeptidase [Yersinia pestis KIM10+]	sp|P15288|PEPD_ECOLI Cytosol non-specific dipeptidase OS=Escherichia coli (strain K12) GN=pepD PE=1 SV=3
peg.1198	449.759	272.891	626.628	2.29626	1.19929	0.000736842	0.00423622	gi|999999111|ref|Chr1.1|	1304913	1306283	+	1370	peg.1198	-	-	proNOG80980	S	hypothetical protein YPTB1373 [Yersinia pseudotuberculosis IP 32953]	-
peg.3105	587.002	354.313	819.691	2.31347	1.21006	0.000736858	0.00423622	gi|999999111|ref|Chr1.1|	3234023	3235111	+	1088	peg.3105	GO:0004386	-	proNOG06586	S	hypothetical protein y3088 [Yersinia pestis KIM10+]	sp|P20356|REPJ_ECOLX Regulatory protein RepA OS=Escherichia coli GN=repA PE=1 SV=1
peg.1311	1556.06	932.011	2180.1	2.33914	1.22598	0.000745337	0.0042794	gi|999999111|ref|Chr1.1|	1436961	1439378	-	2417	peg.1311	GO:0050660;GO:0016614;GO:0055114;GO:0018530	-	proNOG03666	C	oxidoreductase [Yersinia pestis KIM10+]	sp|P08159|HDNO_ARTOX 6-hydroxy-D-nicotine oxidase OS=Arthrobacter oxidans PE=1 SV=2
peg.396	4074.49	6717.15	1431.84	0.213162	-2.22998	0.000747994	0.00428908	gi|999999111|ref|Chr1.1|	437142	438731	-	1589	peg.396	GO:0004643;GO:0006189;GO:0003937	K00602	proNOG00999	F	bifunctional phosphoribosylaminoimidazolecarboxamide formyltransferase/IMP cyclohydrolase [Yersinia pestis Antiqua]	sp|A7FNG6|PUR9_YERP3 Bifunctional purine biosynthesis protein PurH OS=Yersinia pseudotuberculosis serotype O:1b (strain IP 31758) GN=purH PE=3 SV=1
peg.3028	149.354	86.4293	212.28	2.45611	1.29637	0.000753561	0.00431541	gi|999999111|ref|Chr1.1|	3160195	3160704	-	509	peg.3028	GO:0090305;GO:0004519;GO:0003677;GO:0006313;GO:0004803;GO:0004527	K07491	proNOG10281	L	transposase [Yersinia pestis KIM10+]	sp|P59697|T200_SALTI Transposase for insertion sequence element IS200 OS=Salmonella typhi GN=tnpA1 PE=3 SV=1
peg.4050	2728.56	3771.07	1686.06	0.447104	-1.16132	0.000763981	0.00436942	gi|999999111|ref|Chr1.1|	4264817	4265797	+	980	peg.4050	GO:0016757;GO:0008152	-	proNOG22520	M	LPS biosynthetic enzyme [Yersinia pestis KIM10+]	-
peg.2339	340.447	478.476	202.419	0.423049	-1.2411	0.00076875	0.00438559	gi|999999111|ref|Chr1.1|	2454061	2454705	+	644	peg.2339	GO:0009372;GO:0061579	K13060	proNOG29713	TQ	homoserine lactone synthase [Yersinia pestis KIM10+]	sp|P52988|YENI_YEREN Acyl-homoserine-lactone synthase OS=Yersinia enterocolitica GN=yenI PE=3 SV=1
peg.3619	831.564	509.832	1153.3	2.26211	1.17767	0.000768793	0.00438559	gi|999999111|ref|Chr1.1|	3821096	3822784	-	1688	peg.3619	GO:0006811;GO:0015288;GO:0015031;GO:0055085;GO:0009279;GO:0046930	-	proNOG02519	U	hemolysin activator protein [Yersinia pestis KIM10+]	sp|P15321|HLYB_SERMA Hemolysin transporter protein ShlB OS=Serratia marcescens GN=shlB PE=1 SV=1
peg.1211	469.265	283.211	655.32	2.31389	1.21032	0.000773322	0.00440574	gi|999999111|ref|Chr1.1|	1317715	1318737	-	1022	peg.1211	GO:0009055;GO:0046872;GO:0051537;GO:0055114;GO:0006810;GO:0016491	K11933	proNOG08963	C	HCP oxidoreductase [Yersinia pestis Antiqua]	sp|P75824|HCR_ECOLI NADH oxidoreductase hcr OS=Escherichia coli (strain K12) GN=hcr PE=1 SV=3
peg.999	805.618	1154.24	456.998	0.395931	-1.33668	0.00077729	0.00442265	gi|999999111|ref|Chr1.1|	1101165	1102478	+	1313	peg.999	GO:0008483	K12452	proNOG02869	E	CDP-4-keto-6-deoxy-D-glucose-3-dehydratase [Yersinia pestis biovar Microtus str. 91001]	sp|P26398|RFBH_SALTY Lipopolysaccharide biosynthesis protein RfbH OS=Salmonella typhimurium (strain LT2 / SGSC1412 / ATCC 700720) GN=rfbH PE=3 SV=1
peg.3218	714.45	1024.24	404.656	0.395077	-1.33979	0.000792653	0.0044996	gi|999999111|ref|Chr1.1|	3379559	3380302	+	743	peg.3218	GO:0006355;GO:0003677	K19734	proNOG30482	K	transcriptional activator [Yersinia pestis KIM10+]	sp|O87971|YUKR_YERRU Transcriptional activator protein YukR (Fragment) OS=Yersinia ruckeri GN=yukR PE=3 SV=1
peg.3156	16184.2	26442.3	5926.19	0.224118	-2.15767	0.000792849	0.0044996	gi|999999111|ref|Chr1.1|	3285222	3286079	-	857	peg.3156	GO:0005737;GO:0003746;GO:0006414	K02357	proNOG01757	J	AE013914_5 hypothetical [Yersinia pestis KIM10+]	sp|A7FFH0|EFTS_YERP3 Elongation factor Ts OS=Yersinia pseudotuberculosis serotype O:1b (strain IP 31758) GN=tsf PE=3 SV=1
peg.438	1743.51	1077.74	2409.29	2.2355	1.1606	0.000799043	0.00452894	gi|999999111|ref|Chr1.1|	494802	498335	+	3533	peg.438	GO:0016021	K11891	proNOG00109	S	hypothetical protein YP_3947 [Yersinia pestis biovar Microtus str. 91001]	-
peg.3938	1019.18	1410.33	628.03	0.445307	-1.16713	0.000801606	0.00453339	gi|999999111|ref|Chr1.1|	4173433	4174026	-	593	peg.3938	GO:0006950	K05791	proNOG26251	T	tellurium resistance protein [Yersinia pestis Antiqua]	sp|Q52353|TERZ_SERMA Tellurium resistance protein TerZ OS=Serratia marcescens GN=terZ PE=3 SV=1
peg.352	1625.65	2268.99	982.302	0.432925	-1.20781	0.00080242	0.00453339	gi|999999111|ref|Chr1.1|	383382	384404	+	1022	peg.352	GO:0046872;GO:0006779;GO:0004655	K01698	proNOG00503	H	delta-aminolevulinic acid dehydratase [Yersinia pestis KIM10+]	sp|Q59643|HEM2_PSEAE Delta-aminolevulinic acid dehydratase OS=Pseudomonas aeruginosa (strain ATCC 15692 / PAO1 / 1C / PRS 101 / LMG 12228) GN=hemB PE=1 SV=1
peg.3010	489.111	299.54	678.681	2.26575	1.17999	0.000802906	0.00453339	gi|999999111|ref|Chr1.1|	3143284	3144885	-	1601	peg.3010	GO:0016021;GO:0006810;GO:0005215;GO:0005886	K11960	proNOG02482	E	branched-chain amino acid ABC transporter permease [Yersinia pseudotuberculosis IP 32953]	sp|P21627|BRAD_PSEAE High-affinity branched-chain amino acid transport system permease protein BraD OS=Pseudomonas aeruginosa (strain ATCC 15692 / PAO1 / 1C / PRS 101 / LMG 12228) GN=braD PE=3 SV=1
peg.1944	214.661	118.885	310.437	2.61124	1.38473	0.000809643	0.0045656	gi|999999111|ref|Chr1.1|	2064671	2065384	+	713	peg.1944	GO:0003677	-	proNOG28328;proNOG107048	S	phage regulatory protein [Yersinia pestis Nepal516]	sp|P19655|ANT_BPP1 Antirepressor protein 1 OS=Enterobacteria phage P1 GN=ant PE=4 SV=1
peg.1497	382.3	216.642	547.958	2.52933	1.33875	0.000812704	0.00457702	gi|999999111|ref|Chr1.1|	1637959	1638738	-	779	peg.1497	GO:0090305;GO:0004519;GO:0003964;GO:0006260;GO:0006278;GO:0004527;GO:0043565;GO:0005524	-	proNOG05299	L	transposase/IS protein [Yersinia pestis CO92]	sp|P15026|ISTB_PSEAI Insertion sequence IS21 putative ATP-binding protein OS=Pseudomonas aeruginosa GN=istB PE=3 SV=2
peg.4299	3403.29	4707.3	2099.28	0.445963	-1.16501	0.000820173	0.00461321	gi|999999111|ref|Chr1.1|	4519798	4521687	+	1889	peg.4299	GO:0050660;GO:0002098;GO:0016491;GO:0005737;GO:0055114	K03495	proNOG02662	D	tRNA uridine 5-carboxymethylaminomethyl modification protein GidA [Yersinia pseudotuberculosis IP 32953]	sp|Q1C086|MNMG_YERPA tRNA uridine 5-carboxymethylaminomethyl modification enzyme MnmG OS=Yersinia pestis bv. Antiqua (strain Antiqua) GN=mnmG PE=3 SV=1
peg.1818	262.479	145.494	379.465	2.60812	1.38301	0.000827077	0.00464613	gi|999999111|ref|Chr1.1|	1942706	1943668	+	962	peg.1818	GO:0050662;GO:0003824	-	proNOG25650	MG	oxidoreductase [Yersinia pestis KIM10+]	sp|P75821|YBJS_ECOLI Uncharacterized protein YbjS OS=Escherichia coli (strain K12) GN=ybjS PE=4 SV=2
peg.2792	7245.65	9948.08	4543.22	0.456693	-1.1307	0.000829293	0.00465267	gi|999999111|ref|Chr1.1|	2912964	2914145	-	1181	peg.2792	GO:0009279;GO:0051205;GO:0043165	K17713	proNOG13915	M	outer membrane protein assembly complex subunit YfgL [Yersinia pestis KIM10+]	sp|Q7CJM5|BAMB_YERPE Outer membrane protein assembly factor BamB OS=Yersinia pestis GN=bamB PE=3 SV=1
peg.1649	500.04	300.543	699.537	2.32758	1.21883	0.000840354	0.00470875	gi|999999111|ref|Chr1.1|	1797161	1798537	+	1376	peg.1649	GO:0016021;GO:0016614;GO:0050660;GO:0005886;GO:0055114	-	proNOG02880	P	CorC/HlyC family Mg+2/Co+2/heavy metal efflux pumps [Yersinia pseudotuberculosis IP 32953]	sp|P0AEC2|YOAE_ECO57 UPF0053 inner membrane protein YoaE OS=Escherichia coli O157:H7 GN=yoaE PE=3 SV=1
peg.1929	249.666	109.971	389.36	3.54056	1.82398	0.000844883	0.00472813	gi|999999111|ref|Chr1.1|	2057210	2057989	+	779	peg.1929	GO:0043565;GO:0005524;GO:0004527;GO:0006260;GO:0006278;GO:0003964;GO:0090305;GO:0004519	-	proNOG05299	L	transposase/IS protein [Yersinia pestis CO92]	sp|P15026|ISTB_PSEAI Insertion sequence IS21 putative ATP-binding protein OS=Pseudomonas aeruginosa GN=istB PE=3 SV=2
peg.3496	67.8367	36.0679	99.6054	2.76161	1.46551	0.000866662	0.00484107	gi|999999111|ref|Chr1.1|	3693547	3693972	-	425	peg.3496	GO:0071973;GO:0030694	K02388	proNOG46117	N	hypothetical protein y3454 [Yersinia pestis KIM10+]	sp|P0ABX4|FLGC_ECO57 Flagellar basal-body rod protein FlgC OS=Escherichia coli O157:H7 GN=flgC PE=3 SV=1
peg.4613	3161.74	1961.11	4362.37	2.22444	1.15344	0.000868287	0.00484107	gi|999999111|ref|Plas3.1|	42291	42590	-	299	peg.4613	GO:0015035;GO:0009055;GO:0005623;GO:0055114;GO:0045454	K19092	proNOG105601;proNOG57869	SR	hypothetical protein YPCD1.08c [Yersinia pestis CO92]	-
peg.2163	153.176	88.9353	217.417	2.44467	1.28964	0.000868899	0.00484107	gi|999999111|ref|Chr1.1|	2269397	2270218	+	821	peg.2163	GO:0016021;GO:0005886;GO:0006810	K02050	proNOG07322;proNOG06468	P	inner membrane permease for ABC transporter [Yersinia pestis KIM10+]	sp|P40401|SSUC_BACSU Putative aliphatic sulfonates transport permease protein SsuC OS=Bacillus subtilis (strain 168) GN=ssuC PE=2 SV=1
peg.2406	30.8589	13.9328	47.7849	3.42966	1.77807	0.000869443	0.00484107	gi|999999111|ref|Chr1.1|	2530407	2530565	-	158	peg.2406	-	-	-	-	hypothetical protein y1666 [Yersinia pestis KIM10+]	-
peg.4198	872.638	1223.36	521.915	0.426625	-1.22896	0.000874162	0.00486122	gi|999999111|ref|Chr1.1|	4410820	4411416	+	596	peg.4198	GO:0043565;GO:0010974;GO:0043590;GO:0005737	K05501	proNOG05411	D	nucleoid occlusion protein [Yersinia pestis KIM10+]	sp|A7FCT1|SLMA_YERP3 Nucleoid occlusion factor SlmA OS=Yersinia pseudotuberculosis serotype O:1b (strain IP 31758) GN=slmA PE=3 SV=1
peg.4402	114.923	41.4646	188.381	4.54318	2.1837	0.000879134	0.00488273	gi|999999111|ref|Plas1.1|	53073	53870	+	797	peg.4402	GO:0004527;GO:0090305;GO:0004519	-	proNOG14676	M	putative phage tail protein [Yersinia pestis CO92]	sp|P03729|VTAK_LAMBD Probable endopeptidase OS=Enterobacteria phage lambda GN=K PE=3 SV=1
peg.2232	116.761	66.948	166.575	2.48812	1.31506	0.000887313	0.00492197	gi|999999111|ref|Chr1.1|	2348913	2349422	-	509	peg.2232	GO:0003677;GO:0090305;GO:0006313;GO:0004803;GO:0004527;GO:0005524	K07491	proNOG10281	L	IS1541, transposase, partial [Yersinia pestis]	sp|P59697|T200_SALTI Transposase for insertion sequence element IS200 OS=Salmonella typhi GN=tnpA1 PE=3 SV=1
peg.786	527.876	321.481	734.271	2.28403	1.19158	0.000897141	0.00497025	gi|999999111|ref|Chr1.1|	866903	868216	+	1313	peg.786	GO:0006810;GO:0005215	K02027	proNOG18726	G	solute-binding periplasmic protein of ABC transporter [Yersinia pestis KIM10+]	sp|Q578M8|Y2784_BRUAB Putative binding protein BruAb2_0484 OS=Brucella abortus biovar 1 (strain 9-941) GN=BruAb2_0484 PE=3 SV=1
peg.512	827.618	1149.52	505.712	0.439932	-1.18465	0.000901739	0.00498691	gi|999999111|ref|Chr1.1|	572450	573043	+	593	peg.512	GO:0005737;GO:0047429	K06287	proNOG43494	D	Maf-like protein [Yersinia pestis KIM10+]	sp|Q1CDV0|Y3503_YERPN Maf-like protein YPN_3503 OS=Yersinia pestis bv. Antiqua (strain Nepal516) GN=YPN_3503 PE=3 SV=2
peg.958	2477.07	1486.54	3467.6	2.33266	1.22197	0.000902404	0.00498691	gi|999999111|ref|Chr1.1|	1058724	1059131	+	407	peg.958	GO:0016787	K12500	proNOG30807	R	hypothetical protein YPTB0965 [Yersinia pseudotuberculosis IP 32953]	sp|P77712|FADM_ECOLI Long-chain acyl-CoA thioesterase FadM OS=Escherichia coli (strain K12) GN=fadM PE=1 SV=1
peg.2334	1348.28	1980.44	716.119	0.361595	-1.46755	0.000904099	0.00499004	gi|999999111|ref|Chr1.1|	2450835	2451902	-	1067	peg.2334	GO:0016740	K07146	proNOG06298	R	hypothetical protein YPTB2488 [Yersinia pseudotuberculosis IP 32953]	sp|A7FH09|Y1560_YERP3 UPF0176 protein YpsIP31758_1560 OS=Yersinia pseudotuberculosis serotype O:1b (strain IP 31758) GN=YpsIP31758_1560 PE=3 SV=1
peg.3355	1124.3	690.054	1558.54	2.25858	1.17542	0.000911832	0.00502645	gi|999999111|ref|Chr1.1|	3523249	3524250	-	1001	peg.3355	GO:0015749;GO:0015407	K17205	proNOG07713	G	sugar ABC transporter substrate-binding protein [Yersinia pseudotuberculosis IP 32953]	sp|P49308|MOCB_RHIML Putative rhizopine-binding protein OS=Rhizobium meliloti GN=mocB PE=3 SV=1
peg.4552	42.7036	7.63796	77.7693	10.1819	3.34794	0.000914238	0.00503318	gi|999999111|ref|Plas3.1|	499	765	+	266	peg.4552	GO:0009306;GO:0005886;GO:0009405;GO:0016021	K03227	proNOG112063;proNOG62026	U	YscS [Yersinia enterocolitica W22703]	sp|P69982|YSCS_YERPE Yop proteins translocation protein S OS=Yersinia pestis GN=yscS PE=3 SV=1
peg.675	200.639	118.096	283.181	2.39789	1.26177	0.000915331	0.00503318	gi|999999111|ref|Chr1.1|	755815	756432	+	617	peg.675	-	-	proNOG55904	R	lipoprotein [Yersinia pestis KIM10+]	-
peg.2162	190.761	113.114	268.408	2.37289	1.24665	0.000920589	0.00505581	gi|999999111|ref|Chr1.1|	2268362	2269393	+	1031	peg.2162	-	K02051	proNOG15233	P	solute-binding periplasmic protein of ABC transporter [Yersinia pestis KIM10+]	sp|P75853|SSUA_ECOLI Putative aliphatic sulfonates-binding protein OS=Escherichia coli (strain K12) GN=ssuA PE=1 SV=2
peg.3323	4039.44	5527.21	2551.66	0.461653	-1.11512	0.000921839	0.00505639	gi|999999111|ref|Chr1.1|	3498121	3499053	+	932	peg.3323	GO:0043022;GO:0016149;GO:0006415;GO:0005737	K02836	proNOG00480	J	RF2_YERPE RecName: Full=Peptide chain release factor 2; Short=RF-2	sp|A7FF38|RF2_YERP3 Peptide chain release factor 2 OS=Yersinia pseudotuberculosis serotype O:1b (strain IP 31758) GN=prfB PE=3 SV=1
peg.1592	7329.97	10032.5	4627.42	0.461241	-1.11641	0.000923178	0.00505746	gi|999999111|ref|Chr1.1|	1738124	1738837	+	713	peg.1592	GO:0005737;GO:0010608;GO:0034057;GO:0033592	K03607	proNOG10461	T	solute/DNA competence effector [Yersinia pestis KIM10+]	sp|A7FHC0|PROQ_YERP3 ProP effector OS=Yersinia pseudotuberculosis serotype O:1b (strain IP 31758) GN=proQ PE=3 SV=1
peg.3120	14587.9	20149.9	9026.01	0.447944	-1.15861	0.000924995	0.00506114	gi|999999111|ref|Chr1.1|	3243761	3245188	+	1427	peg.3120	GO:0008933;GO:0016798;GO:0006355;GO:0016020;GO:0000270	K08307	proNOG01540	M	membrane-bound lytic murein transglycosylase D [Yersinia pseudotuberculosis IP 32953]	sp|P0AEZ8|MLTD_ECOL6 Membrane-bound lytic murein transglycosylase D OS=Escherichia coli O6:H1 (strain CFT073 / ATCC 700928 / UPEC) GN=mltD PE=3 SV=1
peg.252	10553.2	14583.1	6523.34	0.447321	-1.16062	0.000927832	0.00506887	gi|999999111|ref|Chr1.1|	276795	278054	+	1259	peg.252	GO:0004386;GO:0005524;GO:0006355;GO:0008186;GO:0006353;GO:0003723	K03628	proNOG00279	K	transcription termination factor Rho [Yersinia pestis KIM10+]	sp|P0AG32|RHO_ECO57 Transcription termination factor Rho OS=Escherichia coli O157:H7 GN=rho PE=3 SV=1
peg.1353	5996.8	9754.21	2239.39	0.229582	-2.12292	0.000928701	0.00506887	gi|999999111|ref|Chr1.1|	1485339	1486934	+	1595	peg.1353	GO:0005524;GO:0016887	-	proNOG00438	R	ABC transporter ATP-binding protein [Yersinia pestis KIM10+]	sp|P0A9U5|YBIT_ECO57 Uncharacterized ABC transporter ATP-binding protein YbiT OS=Escherichia coli O157:H7 GN=ybiT PE=3 SV=1
peg.1827	776.029	481.458	1070.6	2.22366	1.15294	0.000932263	0.00508204	gi|999999111|ref|Chr1.1|	1953227	1955338	+	2111	peg.1827	GO:0016021	-	proNOG17612	S	hypothetical protein YPA_1372 [Yersinia pestis Antiqua]	-
peg.1349	105.945	60.9459	150.944	2.47669	1.30841	0.000939092	0.00511296	gi|999999111|ref|Chr1.1|	1481396	1481977	+	581	peg.1349	-	K11906	proNOG27865	S	hypothetical protein YPA_0783 [Yersinia pestis Antiqua]	-
peg.2090	429.297	257.932	600.662	2.32876	1.21956	0.000950689	0.00516755	gi|999999111|ref|Chr1.1|	2206407	2207405	+	998	peg.2090	GO:0016853;GO:0050662	-	proNOG01145	GM	hypothetical protein YPA_1597 [Yersinia pestis Antiqua]	sp|P44094|Y1014_HAEIN Uncharacterized protein HI_1014 OS=Haemophilus influenzae (strain ATCC 51907 / DSM 11121 / KW20 / Rd) GN=HI_1014 PE=4 SV=1
peg.801	90.3215	50.6895	129.953	2.56371	1.35824	0.000953602	0.00516755	gi|999999111|ref|Chr1.1|	880632	881108	-	476	peg.801	GO:0019634;GO:0016829;GO:0015716	K06166	proNOG52798	P	phosphonate metabolism protein [Yersinia pestis KIM10+]	sp|P16685|PHNG_ECOLI Alpha-D-ribose 1-methylphosphonate 5-triphosphate synthase subunit PhnG OS=Escherichia coli (strain K12) GN=phnG PE=1 SV=2
peg.1462	6854.78	9386.38	4323.17	0.460579	-1.11848	0.000954126	0.00516755	gi|999999111|ref|Chr1.1|	1604759	1605046	+	287	peg.1462	GO:0016021;GO:0055114;GO:0004497	-	proNOG63086	S	hypothetical protein [Yersinia pestis]	sp|P94425|YCNE_BACSU Putative monooxygenase YcnE OS=Bacillus subtilis (strain 168) GN=ycnE PE=1 SV=1
peg.4052	265.082	159.888	370.276	2.31585	1.21154	0.000954713	0.00516755	gi|999999111|ref|Chr1.1|	4266655	4267509	-	854	peg.4052	GO:0016021;GO:0005886;GO:0006810	K15552	proNOG06620	P	taurine transporter subunit [Yersinia pestis KIM10+]	sp|Q47539|TAUC_ECOLI Taurine transport system permease protein TauC OS=Escherichia coli (strain K12) GN=tauC PE=3 SV=2
peg.942	210.164	292.603	127.726	0.436515	-1.1959	0.000956053	0.00516755	gi|999999111|ref|Chr1.1|	1040115	1040447	-	332	peg.942	GO:0008827;GO:0055114;GO:0016021;GO:0015990	K02300	proNOG44085	C	cytochrome o ubiquinol oxidase subunit IV [Yersinia pestis biovar Microtus str. 91001]	sp|P0ABJ7|CYOD_ECO57 Cytochrome o ubiquinol oxidase protein CyoD OS=Escherichia coli O157:H7 GN=cyoD PE=3 SV=1
peg.251	5562.89	7618.04	3507.73	0.460451	-1.11888	0.000956131	0.00516755	gi|999999111|ref|Chr1.1|	275989	276315	+	326	peg.251	GO:0045454;GO:0006662;GO:0005623;GO:0015035;GO:0055114	K03671	proNOG51971	O	thioredoxin [Yersinia pestis KIM10+]	sp|P0AA27|THIO_ECO57 Thioredoxin-1 OS=Escherichia coli O157:H7 GN=trxA PE=1 SV=2
peg.2323	632.843	887.151	378.534	0.426685	-1.22876	0.000964945	0.00520882	gi|999999111|ref|Chr1.1|	2441408	2442301	+	893	peg.2323	GO:0005524;GO:0055072;GO:0005886;GO:0055085;GO:0016021;GO:0042626;GO:0006811;GO:0010043	K11606	proNOG02050	P	chelated iron transport system membrane protein [Yersinia pestis KIM10+]	sp|Q56955|YFED_YERPE Chelated iron transport system membrane protein YfeD OS=Yersinia pestis GN=yfeD PE=3 SV=2
peg.1156	1209.19	1815.29	603.099	0.332234	-1.58973	0.000966722	0.00521205	gi|999999111|ref|Chr1.1|	1262741	1263220	-	479	peg.1156	-	K06887	proNOG34766	S	hypothetical protein YpsIP31758_1346 [Yersinia pseudotuberculosis IP 31758]	sp|P46855|YHHZ_ECOLI Uncharacterized protein YhhZ OS=Escherichia coli (strain K12) GN=yhhZ PE=3 SV=1
peg.1444	452.571	277.616	627.527	2.26041	1.17659	0.000972563	0.00523715	gi|999999111|ref|Chr1.1|	1585493	1586917	+	1424	peg.1444	GO:0015297;GO:0008643;GO:0016021;GO:0006855;GO:0015238	-	proNOG07909	V	hypothetical protein y2593 [Yersinia pestis KIM10+]	sp|P76352|YEEO_ECOLI Uncharacterized transporter YeeO OS=Escherichia coli (strain K12) GN=yeeO PE=3 SV=3
peg.721	2473.47	4424.91	522.036	0.117977	-3.08343	0.000973865	0.00523778	gi|999999111|ref|Chr1.1|	797505	797957	+	452	peg.721	GO:0003735;GO:0022625;GO:0008168;GO:0006412;GO:0019843;GO:0032259	K02939	proNOG42110	J	50S ribosomal protein L9 [Yersinia pestis KIM10+]	sp|A7FMW2|RL9_YERP3 50S ribosomal protein L9 OS=Yersinia pseudotuberculosis serotype O:1b (strain IP 31758) GN=rplI PE=3 SV=1
peg.493	6425.69	11701.9	1149.48	0.09823	-3.34769	0.000985914	0.00529615	gi|999999111|ref|Chr1.1|	555561	555857	-	296	peg.493	GO:0000156;GO:0003700;GO:0034401;GO:0000787;GO:0016779;GO:0000160;GO:0005515;GO:0005829;GO:0090609;GO:0043565;GO:0044212	K03557	proNOG62360	K	Fis family transcriptional regulator [Yersinia pestis KIM10+]	sp|A1JRL7|FIS_YERE8 DNA-binding protein fis OS=Yersinia enterocolitica serotype O:8 / biotype 1B (strain 8081) GN=fis PE=3 SV=1
peg.795	446.59	271.497	621.683	2.28983	1.19524	0.00100424	0.00538805	gi|999999111|ref|Chr1.1|	874922	876058	-	1136	peg.795	GO:0016810;GO:0019700;GO:0016829	K06162	proNOG01958	P	PhnM protein [Yersinia pestis KIM10+]	sp|P16689|PHNM_ECOLI Alpha-D-ribose 1-methylphosphonate 5-triphosphate diphosphatase OS=Escherichia coli (strain K12) GN=phnM PE=1 SV=2
peg.4136	11943.4	17170	6716.81	0.391195	-1.35404	0.00101517	0.00544008	gi|999999111|ref|Chr1.1|	4355099	4356430	+	1331	peg.4136	GO:0016887;GO:0009376;GO:0006508;GO:0005524;GO:0070011;GO:0043335	K03667	proNOG00948	O	ATP-dependent protease ATP-binding subunit HslU [Yersinia pestis KIM10+]	sp|A7FCY4|HSLU_YERP3 ATP-dependent protease ATPase subunit HslU OS=Yersinia pseudotuberculosis serotype O:1b (strain IP 31758) GN=hslU PE=3 SV=1
peg.1608	357.135	218.074	496.196	2.27536	1.1861	0.0010173	0.0054449	gi|999999111|ref|Chr1.1|	1759352	1760479	-	1127	peg.1608	GO:0055085;GO:0005524;GO:0015430;GO:0043190;GO:0015794;GO:0008643	K10195	proNOG00160	E	ABC transporter, ATP-binding protein [Yersinia pestis KIM10+]	sp|P94360|MSMX_BACSU Maltodextrin import ATP-binding protein MsmX OS=Bacillus subtilis (strain 168) GN=msmX PE=3 SV=1
peg.1899	1379.51	1895.64	863.375	0.455452	-1.13463	0.00102093	0.00545647	gi|999999111|ref|Chr1.1|	2027537	2028151	+	614	peg.1899	GO:0003677;GO:0009379;GO:0006310;GO:0009432;GO:0032508;GO:0009378;GO:0006281;GO:0005524	K03550	proNOG34173	L	Holliday junction DNA helicase RuvA [Yersinia pestis Antiqua]	sp|A7FIC6|RUVA_YERP3 Holliday junction ATP-dependent DNA helicase RuvA OS=Yersinia pseudotuberculosis serotype O:1b (strain IP 31758) GN=ruvA PE=3 SV=1
peg.2039	83.3703	46.6447	120.096	2.57469	1.3644	0.00102193	0.00545647	gi|999999111|ref|Chr1.1|	2158513	2158653	+	140	peg.2039	-	-	-	-	hypothetical protein YpsIP31758_1952 [Yersinia pseudotuberculosis IP 31758]	-
peg.4199	834.736	1149.24	520.23	0.452672	-1.14346	0.00102707	0.00547124	gi|999999111|ref|Chr1.1|	4411551	4412192	-	641	peg.4199	GO:0000287;GO:0044205;GO:0004588	K00762	proNOG11024	F	orotate phosphoribosyltransferase [Yersinia pestis KIM10+]	sp|A7FCT0|PYRE_YERP3 Orotate phosphoribosyltransferase OS=Yersinia pseudotuberculosis serotype O:1b (strain IP 31758) GN=pyrE PE=3 SV=1
peg.822	2675.62	3674.36	1676.88	0.456373	-1.13171	0.00102717	0.00547124	gi|999999111|ref|Chr1.1|	902582	903841	+	1259	peg.822	GO:0006310;GO:0015074;GO:0075713;GO:0008979;GO:0032359;GO:0043565	-	proNOG01280	L	integrase [Yersinia pestis Antiqua]	sp|P39347|INTB_ECOLI Putative prophage P4 integrase OS=Escherichia coli (strain K12) GN=intB PE=5 SV=1
peg.2381	1641.73	249.484	3033.97	12.161	3.60419	0.00103219	0.00549134	gi|999999111|ref|Chr1.1|	2504709	2505794	-	1085	peg.2381	GO:0055114;GO:0050319;GO:0051287;GO:0000287;GO:0009027	K07246	proNOG00071	E	tartrate dehydrogenase [Yersinia pseudotuberculosis IP 32953]	sp|P76251|DMLA_ECOLI D-malate dehydrogenase [decarboxylating] OS=Escherichia coli (strain K12) GN=dmlA PE=1 SV=1
peg.1900	2014.8	2766.22	1263.37	0.456715	-1.13063	0.00103353	0.00549187	gi|999999111|ref|Chr1.1|	2028313	2029317	+	1004	peg.1900	GO:0032508;GO:0009378;GO:0008821;GO:0005524;GO:0006281;GO:0003677;GO:0006310;GO:0009432	K03551	proNOG00164	L	Holliday junction DNA helicase RuvB [Yersinia pestis KIM10+]	sp|A7FIC5|RUVB_YERP3 Holliday junction ATP-dependent DNA helicase RuvB OS=Yersinia pseudotuberculosis serotype O:1b (strain IP 31758) GN=ruvB PE=3 SV=1
peg.1477	187.171	112.056	262.285	2.34066	1.22692	0.00104008	0.00551695	gi|999999111|ref|Chr1.1|	1619719	1620228	+	509	peg.1477	GO:0004803;GO:0004527;GO:0006313;GO:0090305;GO:0003677;GO:0004519	K07491	proNOG10281	L	transposase [Yersinia pestis KIM10+]	sp|P59697|T200_SALTI Transposase for insertion sequence element IS200 OS=Salmonella typhi GN=tnpA1 PE=3 SV=1
peg.3846	225.813	136.441	315.185	2.31005	1.20792	0.00104075	0.00551695	gi|999999111|ref|Chr1.1|	4063072	4063335	+	263	peg.3846	GO:0003677;GO:0006313;GO:0004803	K07497	proNOG90279	S	hypothetical protein y3794 [Yersinia pestis KIM10+]	sp|P24580|YI74_BURM1 Insertion element IS407 uncharacterized 10.0 kDa protein OS=Burkholderia multivorans (strain ATCC 17616 / 249) GN=Bmul_4720 PE=3 SV=1
peg.3389	228.439	139.221	317.656	2.28166	1.19009	0.00104612	0.0055388	gi|999999111|ref|Chr1.1|	3563798	3564232	-	434	peg.3389	GO:0004803;GO:0003677;GO:0006313	K07491	proNOG10281	L	transposase [Yersinia pestis KIM10+]	sp|P59697|T200_SALTI Transposase for insertion sequence element IS200 OS=Salmonella typhi GN=tnpA1 PE=3 SV=1
peg.2817	43.2805	21.8147	64.7464	2.96802	1.5695	0.00104984	0.00555184	gi|999999111|ref|Chr1.1|	2944118	2944627	+	509	peg.2817	GO:0003677;GO:0004519;GO:0090305;GO:0006313;GO:0004803;GO:0004527	K07491	proNOG10281	L	transposase [Yersinia pestis KIM10+]	sp|P59697|T200_SALTI Transposase for insertion sequence element IS200 OS=Salmonella typhi GN=tnpA1 PE=3 SV=1
peg.2669	8614.45	11792.3	5436.58	0.461027	-1.11708	0.00105177	0.00555541	gi|999999111|ref|Chr1.1|	2791275	2792498	+	1223	peg.2669	GO:0008152;GO:0004315	K00647	proNOG00907	I	3-oxoacyl-ACP synthase [Yersinia pestis KIM10+]	sp|P0A954|FABB_ECOL6 3-oxoacyl-[acyl-carrier-protein] synthase 1 OS=Escherichia coli O6:H1 (strain CFT073 / ATCC 700928 / UPEC) GN=fabB PE=3 SV=1
peg.3910	4604.2	6584.9	2623.51	0.398413	-1.32766	0.00105885	0.00558613	gi|999999111|ref|Chr1.1|	4135095	4135643	-	548	peg.3910	GO:0006310;GO:0006281;GO:0003697;GO:0006260	K03111	proNOG42924;COG0629	L	single-stranded DNA-binding protein [Yersinia pestis KIM10+]	sp|Q8ZJ06|SSB_YERPE Single-stranded DNA-binding protein OS=Yersinia pestis GN=ssb PE=3 SV=1
peg.3128	589.474	875.916	303.031	0.345959	-1.53133	0.00106084	0.00558827	gi|999999111|ref|Chr1.1|	3257037	3257690	+	653	peg.3128	GO:0048473;GO:0016021;GO:0005886	K02072	proNOG08659	P	DL-methionine transporter permease subunit [Yersinia pestis KIM10+]	sp|Q8ZH39|METI_YERPE D-methionine transport system permease protein MetI OS=Yersinia pestis GN=metI PE=3 SV=1
peg.666	368.373	224.815	511.931	2.27712	1.18721	0.00106178	0.00558827	gi|999999111|ref|Chr1.1|	744682	745377	+	695	peg.666	GO:0008270;GO:0008742;GO:0016832;GO:0005829;GO:0019572	K01786	proNOG01548	G	L-ribulose-5-phosphate 4-epimerase [Yersinia pseudotuberculosis IP 32953]	sp|P08203|ARAD_ECOLI L-ribulose-5-phosphate 4-epimerase OS=Escherichia coli (strain K12) GN=araD PE=1 SV=2
peg.36	198.809	281.154	116.464	0.414235	-1.27148	0.00106592	0.00560339	gi|999999111|ref|Chr1.1|	36125	36457	-	332	peg.36	GO:0016021	-	proNOG75689	S	hypothetical protein y4082 [Yersinia pestis KIM10+]	-
peg.852	194.109	117.36	270.859	2.30794	1.20661	0.00106835	0.00560945	gi|999999111|ref|Chr1.1|	941444	942112	+	668	peg.852	GO:0016021;GO:0005886;GO:0005215;GO:0006810	K02029	proNOG12213	E	ABC transporter permease [Yersinia pestis KIM10+]	sp|O34671|GLNM_BACSU Probable glutamine ABC transporter permease protein GlnM OS=Bacillus subtilis (strain 168) GN=glnM PE=2 SV=1
peg.3809	825.148	505.364	1144.93	2.26556	1.17987	0.00107152	0.00561942	gi|999999111|ref|Chr1.1|	4025484	4026569	-	1085	peg.3809	GO:0045490;GO:0005618;GO:0030599;GO:0042545;GO:0045330	K01051	COG4677;proNOG102859	G	pectinesterase [Yersinia pestis KIM10+]	sp|P0C1A8|PMEA_ERWCH Pectinesterase A OS=Erwinia chrysanthemi GN=pemA PE=1 SV=1
peg.3403	56.9365	29.9124	83.9606	2.80689	1.48897	0.00108645	0.00568891	gi|999999111|ref|Chr1.1|	3580294	3581340	+	1046	peg.3403	GO:0005886;GO:0009306;GO:0016021	K02455	proNOG00579	U	type II secretion system protein [Yersinia pseudotuberculosis PB1/+]	sp|P31705|GSPF_PECCC Type II secretion system protein F OS=Pectobacterium carotovorum subsp. carotovorum GN=outF PE=3 SV=1
peg.1284	511.765	314.795	708.735	2.25141	1.17083	0.00108734	0.00568891	gi|999999111|ref|Chr1.1|	1413331	1414359	-	1028	peg.1284	-	K09458	COG0304	I	beta-ketoacyl synthase, N-terminal domain protein, partial [Yersinia pestis]	sp|P56902|FABF_RHIME 3-oxoacyl-[acyl-carrier-protein] synthase 2 OS=Rhizobium meliloti (strain 1021) GN=fabF PE=1 SV=2
peg.3495	227.508	137.016	318	2.3209	1.21469	0.0010904	0.00569816	gi|999999111|ref|Chr1.1|	3692888	3693544	-	656	peg.3495	GO:0044781	K02389	proNOG59146	N	flagellar basal body rod modification protein [Yersinia pestis KIM10+]	sp|P75936|FLGD_ECOLI Basal-body rod modification protein FlgD OS=Escherichia coli (strain K12) GN=flgD PE=3 SV=1
peg.1456	795.577	495.764	1095.39	2.2095	1.14372	0.00109623	0.00572188	gi|999999111|ref|Chr1.1|	1597441	1599567	-	2126	peg.1456	GO:0052692;GO:0005975	K07407	proNOG02709	G	alpha-galactosidase [Yersinia pestis Antiqua]	sp|P16551|RAFA_ECOLX Alpha-galactosidase OS=Escherichia coli GN=rafA PE=1 SV=1
peg.2677	39.5629	19.005	60.1208	3.16342	1.66148	0.00110021	0.00573587	gi|999999111|ref|Chr1.1|	2799829	2800338	-	509	peg.2677	GO:0006313;GO:0004519;GO:0090305;GO:0003677;GO:0004527;GO:0004803	K07491	proNOG10281	L	transposase [Yersinia pestis KIM10+]	sp|P59697|T200_SALTI Transposase for insertion sequence element IS200 OS=Salmonella typhi GN=tnpA1 PE=3 SV=1
peg.2874	659.923	411.211	908.635	2.20966	1.14382	0.00110917	0.00577309	gi|999999111|ref|Chr1.1|	2999923	3000990	-	1067	peg.2874	GO:0005506;GO:0055114;GO:0016491	-	proNOG10031	S	iron/ascorbate oxidoreductase family protein [Yersinia pestis biovar Microtus str. 91001]	sp|Q54RA4|Y3291_DICDI Probable iron/ascorbate oxidoreductase DDB_G0283291 OS=Dictyostelium discoideum GN=DDB_G0283291 PE=3 SV=1
peg.404	1586.59	2163.99	1009.2	0.466361	-1.10048	0.00110996	0.00577309	gi|999999111|ref|Chr1.1|	451980	452477	-	497	peg.404	GO:0006355;GO:0003677	K13641	COG1414	K	IclR family transcriptional regulator [Yersinia pestis biovar Microtus str. 91001]	sp|P16528|ICLR_ECOLI Acetate operon repressor OS=Escherichia coli (strain K12) GN=iclR PE=1 SV=1
peg.1979	171.971	103.046	240.896	2.33776	1.22513	0.0011114	0.00577378	gi|999999111|ref|Chr1.1|	2093581	2094498	+	917	peg.1979	-	-	NOG64551;proNOG97664	SR	phage tail protein [Yersinia pestis KIM10+]	-
peg.4309	4151.91	7005.04	1298.77	0.185405	-2.43125	0.00111854	0.00580409	gi|999999111|ref|Chr1.1|	4529777	4530199	+	422	peg.4309	GO:0045261;GO:0046933;GO:0042777;GO:0046961;GO:0045260;GO:0005524	K02114	proNOG104166;proNOG41946	C	ATP synthase F0F1 subunit epsilon [Yersinia pestis KIM10+]	sp|A7FPD9|ATPE_YERP3 ATP synthase epsilon chain OS=Yersinia pseudotuberculosis serotype O:1b (strain IP 31758) GN=atpC PE=3 SV=1
peg.3472	194.299	116.469	272.129	2.33649	1.22434	0.00112859	0.00584557	gi|999999111|ref|Chr1.1|	3671476	3672342	-	866	peg.3472	GO:0015031;GO:0016021;GO:0008565	K02556	proNOG04564	N	flagellar motor protein MotA [Yersinia pestis Antiqua]	sp|Q03477|LAFT_VIBPA Chemotaxis protein LafT OS=Vibrio parahaemolyticus serotype O3:K6 (strain RIMD 2210633) GN=lafT PE=2 SV=1
peg.49	2817.19	3882.2	1752.18	0.451336	-1.14772	0.00112918	0.00584557	gi|999999111|ref|Chr1.1|	45046	45720	+	674	peg.49	GO:0009326;GO:0009055;GO:0022904;GO:0008863;GO:0016021	K00127	proNOG11401	C	formate dehydrogenase-O subunit gamma [Yersinia pestis KIM10+]	sp|P0AEL2|FDOI_ECO57 Formate dehydrogenase, cytochrome b556(fdo) subunit OS=Escherichia coli O157:H7 GN=fdoI PE=3 SV=1
peg.1172	310.786	189.778	431.795	2.27526	1.18603	0.00113562	0.005872	gi|999999111|ref|Chr1.1|	1278166	1279191	-	1025	peg.1172	-	K11895	proNOG08363	S	hypothetical protein YP_2575 [Yersinia pestis biovar Microtus str. 91001]	-
peg.4361	43.4113	21.8346	64.9881	2.97639	1.57356	0.00115749	0.00597204	gi|999999111|ref|Plas1.1|	20612	20758	+	146	peg.4361	GO:0005524;GO:0090305;GO:0004519;GO:0004527	-	-	-	hypothetical protein YPMT1.42Ac [Yersinia pestis CO92]	-
peg.4631	259.346	67.1763	451.516	6.72135	2.74875	0.00115766	0.00597204	gi|999999111|ref|Plas3.1|	51912	52223	-	311	peg.4631	-	-	-	-	hypothetical protein YPCD1.22c [Yersinia pestis CO92]	-
peg.3727	12859.9	17469.9	8249.78	0.472228	-1.08245	0.00115919	0.00597292	gi|999999111|ref|Chr1.1|	3941997	3944249	+	2252	peg.3727	GO:0043165;GO:0010033;GO:0015920;GO:0009279	K04744	proNOG05088	M	organic solvent tolerance protein [Yersinia pestis Antiqua]	sp|Q1C0H2|LPTD_YERPA LPS-assembly protein LptD OS=Yersinia pestis bv. Antiqua (strain Antiqua) GN=lptD PE=3 SV=2
peg.3164	241.002	338.761	143.244	0.422847	-1.24179	0.001169	0.00601645	gi|999999111|ref|Chr1.1|	3293751	3294083	-	332	peg.3164	-	-	proNOG63306	S	hypothetical protein YPTB3010 [Yersinia pseudotuberculosis IP 32953]	sp|Q57152|Y1436_HAEIN Uncharacterized protein HI_1436 OS=Haemophilus influenzae (strain ATCC 51907 / DSM 11121 / KW20 / Rd) GN=HI_1436 PE=4 SV=1
peg.3611	199.363	118.384	280.341	2.36806	1.24371	0.00117647	0.00604787	gi|999999111|ref|Chr1.1|	3810787	3811542	-	755	peg.3611	-	-	-	-	putative hemagglutinin/hemolysin [Yersinia pestis Antiqua]	-
peg.3045	2252.31	3093.19	1411.43	0.456301	-1.13194	0.00117898	0.00605374	gi|999999111|ref|Chr1.1|	3176625	3177446	+	821	peg.3045	GO:0016787;GO:0016740	K07024	proNOG10796	R	phosphotransferase [Yersinia pestis KIM10+]	sp|P21829|YBHA_ECOLI Pyridoxal phosphate phosphatase YbhA OS=Escherichia coli (strain K12) GN=ybhA PE=1 SV=3
peg.663	104.856	60.9907	148.721	2.43843	1.28595	0.00118205	0.00606247	gi|999999111|ref|Chr1.1|	741296	741805	-	509	peg.663	GO:0004803;GO:0004527;GO:0004519;GO:0090305;GO:0003677;GO:0006313	K07491	proNOG10281	L	transposase [Yersinia pestis KIM10+]	sp|P59697|T200_SALTI Transposase for insertion sequence element IS200 OS=Salmonella typhi GN=tnpA1 PE=3 SV=1
peg.872	2011.67	2758.52	1264.83	0.458518	-1.12495	0.0011926	0.00610948	gi|999999111|ref|Chr1.1|	967719	968519	+	800	peg.872	GO:0016021;GO:0005886;GO:0006814;GO:0009276;GO:0010181;GO:0016655;GO:0055114	K00348	proNOG06564	C	Na(+)-translocating NADH-quinone reductase subunit C [Yersinia pestis KIM10+]	sp|Q8ZBZ2|NQRC_YERPE Na(+)-translocating NADH-quinone reductase subunit C OS=Yersinia pestis GN=nqrC PE=3 SV=1
peg.2269	3072.68	1911.47	4233.9	2.215	1.1473	0.00119707	0.00612528	gi|999999111|ref|Chr1.1|	2384983	2386134	+	1151	peg.2269	GO:0008610;GO:0008825;GO:0032259	K00574	proNOG00469	M	cyclopropane fatty acyl phospholipid synthase [Yersinia pestis KIM10+]	sp|P0A9H8|CFA_ECOL6 Cyclopropane-fatty-acyl-phospholipid synthase OS=Escherichia coli O6:H1 (strain CFT073 / ATCC 700928 / UPEC) GN=cfa PE=3 SV=2
peg.1659	164.266	98.5326	229.999	2.33424	1.22295	0.00120099	0.00613822	gi|999999111|ref|Chr1.1|	1805945	1806682	+	737	peg.1659	GO:0055085;GO:1900754;GO:1901241;GO:0016021	K02511	proNOG00274	G	4-hydroxyphenylacetate permease [Yersinia pestis KIM10+]	sp|P70786|TUB3_AGRVI Putative tartrate transporter OS=Agrobacterium vitis GN=ttuB PE=2 SV=1
peg.1185	391.534	241.81	541.259	2.23836	1.16244	0.00120566	0.00615498	gi|999999111|ref|Chr1.1|	1294692	1296041	+	1349	peg.1185	-	K11893	proNOG01431	S	hypothetical protein y1549 [Yersinia pestis KIM10+]	-
peg.987	1813.59	2473.75	1153.43	0.466269	-1.10077	0.00121325	0.00618543	gi|999999111|ref|Chr1.1|	1089493	1090056	+	563	peg.987	GO:0006168;GO:0044209;GO:0005737;GO:0003999	K00759	proNOG06971	F	adenine phosphoribosyltransferase [Yersinia pestis KIM10+]	sp|Q1C4P3|APT_YERPA Adenine phosphoribosyltransferase OS=Yersinia pestis bv. Antiqua (strain Antiqua) GN=apt PE=3 SV=1
peg.2681	7982.24	10818.4	5146.12	0.475683	-1.07193	0.00121584	0.00618543	gi|999999111|ref|Chr1.1|	2803507	2804421	+	914	peg.2681	GO:0006633;GO:0009317;GO:2001295;GO:0003989;GO:0008270;GO:0016740;GO:0005524	K01963	proNOG02722	I	acetyl-CoA carboxylase subunit beta [Yersinia pseudotuberculosis IP 32953]	sp|A7FGM3|ACCD_YERP3 Acetyl-coenzyme A carboxylase carboxyl transferase subunit beta OS=Yersinia pseudotuberculosis serotype O:1b (strain IP 31758) GN=accD PE=3 SV=1
peg.4397	84.5725	28.4947	140.65	4.93602	2.30335	0.00121637	0.00618543	gi|999999111|ref|Plas1.1|	46663	46980	+	317	peg.4397	GO:0090305;GO:0004519;GO:0004527;GO:0005524	-	proNOG82392	R	hypothetical protein YPMT1.13c [Yersinia pestis CO92]	-
peg.1282	1021.37	1411.47	631.265	0.44724	-1.16088	0.00121722	0.00618543	gi|999999111|ref|Chr1.1|	1411543	1412121	+	578	peg.1282	-	K09857	proNOG27098	S	hypothetical protein y2746 [Yersinia pestis KIM10+]	sp|P0AB10|YMBA_ECOLI Uncharacterized lipoprotein YmbA OS=Escherichia coli (strain K12) GN=ymbA PE=4 SV=2
peg.1796	381.47	234.883	528.056	2.24817	1.16875	0.00122841	0.00623514	gi|999999111|ref|Chr1.1|	1923153	1924421	+	1268	peg.1796	GO:0006810;GO:0005215	K02027	proNOG00452	G	periplasmic solute-binding protein of ABC transporter [Yersinia pestis KIM10+]	sp|Q578M8|Y2784_BRUAB Putative binding protein BruAb2_0484 OS=Brucella abortus biovar 1 (strain 9-941) GN=BruAb2_0484 PE=3 SV=1
peg.3405	45.9775	23.9119	68.043	2.84556	1.50872	0.00126175	0.00639704	gi|999999111|ref|Chr1.1|	3581802	3582344	+	542	peg.3405	GO:0015628;GO:0015627;GO:0016021;GO:0008565	K02457	COG2165	U	hypothetical protein YPA_0457 [Yersinia pestis Antiqua]	-
peg.1246	6354.97	8637.79	4072.14	0.471433	-1.08487	0.0012633	0.00639756	gi|999999111|ref|Chr1.1|	1363638	1364924	+	1286	peg.1246	GO:0009423;GO:0009073;GO:0003866;GO:0005737	K00800	proNOG01213	E	3-phosphoshikimate 1-carboxyvinyltransferase [Yersinia pestis biovar Microtus str. 91001]	sp|Q1CA73|AROA_YERPA 3-phosphoshikimate 1-carboxyvinyltransferase OS=Yersinia pestis bv. Antiqua (strain Antiqua) GN=aroA PE=3 SV=1
peg.4610	2500.91	415.726	4586.09	11.0315	3.46356	0.00127938	0.00647156	gi|999999111|ref|Plas3.1|	40358	40843	+	485	peg.4610	GO:0009279;GO:0015344;GO:0044718;GO:0015074;GO:0003676	K07497	proNOG03798	L	YPCD1.04 [Yersinia pestis CO92]	sp|P24577|YI71_BURM1 Insertion element IS407 uncharacterized 31.7 kDa protein OS=Burkholderia multivorans (strain ATCC 17616 / 249) GN=Bmul_4719 PE=4 SV=2
peg.1359	108.059	62.2401	153.879	2.47234	1.30588	0.00129295	0.00652347	gi|999999111|ref|Chr1.1|	1493104	1493772	-	668	peg.1359	GO:0016887;GO:0005524	K02003	proNOG03728;proNOG00603	V	ABC transporter ATP-binding protein [Yersinia pestis KIM10+]	sp|O31711|YKNY_BACSU Uncharacterized ABC transporter ATP-binding protein YknY OS=Bacillus subtilis (strain 168) GN=yknY PE=3 SV=1
peg.3291	42077.1	56714	27440.2	0.483836	-1.04741	0.00129381	0.00652347	gi|999999111|ref|Chr1.1|	3461462	3462541	+	1079	peg.3291	GO:0008270;GO:0006096;GO:0004332	K01624	proNOG102176;proNOG02297	G	fructose-bisphosphate aldolase [Yersinia pestis KIM10+]	sp|P0AB72|ALF_ECO57 Fructose-bisphosphate aldolase class 2 OS=Escherichia coli O157:H7 GN=fbaA PE=3 SV=2
peg.2905	155.906	93.366	218.446	2.33968	1.22631	0.00129407	0.00652347	gi|999999111|ref|Chr1.1|	3036066	3036320	-	254	peg.2905	-	K06940	proNOG52369	S	hypothetical protein y2899 [Yersinia pestis KIM10+]	sp|P0AFT9|YEIW_ECOL6 UPF0153 protein YeiW OS=Escherichia coli O6:H1 (strain CFT073 / ATCC 700928 / UPEC) GN=yeiW PE=3 SV=1
peg.3009	269.314	166.018	372.61	2.24439	1.16633	0.00129602	0.00652585	gi|999999111|ref|Chr1.1|	3142208	3143284	-	1076	peg.3009	GO:0006810;GO:0005886;GO:0005215;GO:0016021	K11961	proNOG00337	E	branched-chain amino acid ABC transporter permease [Yersinia pestis biovar Microtus str. 91001]	sp|P21628|BRAE_PSEAE High-affinity branched-chain amino acid transport system permease protein BraE OS=Pseudomonas aeruginosa (strain ATCC 15692 / PAO1 / 1C / PRS 101 / LMG 12228) GN=braE PE=3 SV=1
peg.2200	2661.2	3614.44	1707.97	0.472541	-1.08149	0.00130056	0.00654126	gi|999999111|ref|Chr1.1|	2315586	2316191	+	605	peg.2200	GO:0008752;GO:0010181;GO:0055114;GO:0016652;GO:0016661;GO:0009055;GO:0016787	K01118	proNOG33487	I	azoreductase [Yersinia pestis KIM10+]	sp|A7FHR1|AZOR_YERP3 FMN-dependent NADH-azoreductase OS=Yersinia pseudotuberculosis serotype O:1b (strain IP 31758) GN=azoR PE=3 SV=1
peg.3187	316.896	152.209	481.583	3.16396	1.66173	0.00130743	0.00656836	gi|999999111|ref|Chr1.1|	3324480	3325259	-	779	peg.3187	GO:0006260;GO:0006278;GO:0003964;GO:0004519;GO:0090305;GO:0043565;GO:0005524;GO:0004527	-	proNOG05299	L	transposase/IS protein [Yersinia pestis CO92]	sp|P15026|ISTB_PSEAI Insertion sequence IS21 putative ATP-binding protein OS=Pseudomonas aeruginosa GN=istB PE=3 SV=2
peg.4622	53.3381	16.3016	90.3746	5.5439	2.4709	0.00131677	0.00660776	gi|999999111|ref|Plas3.1|	47015	47209	-	194	peg.4622	GO:0015074;GO:0003676	-	-	-	putative transposase remnant [Yersinia pestis CO92]	sp|Q9JMS8|YUAL_ECOLI Uncharacterized protein YuaL OS=Escherichia coli (strain K12) GN=yuaL PE=4 SV=1
peg.1994	394.681	243.352	546.009	2.2437	1.16588	0.00131851	0.00660898	gi|999999111|ref|Chr1.1|	2111034	2111939	+	905	peg.1994	GO:0003700;GO:0003677;GO:0006355	-	proNOG06000	K	LysR family transcriptional regulator [Yersinia pseudotuberculosis IP 32953]	sp|P72131|PTXR_PSEAE HTH-type transcriptional regulator PtxR OS=Pseudomonas aeruginosa (strain ATCC 15692 / PAO1 / 1C / PRS 101 / LMG 12228) GN=ptxR PE=4 SV=1
peg.510	1233.68	1700.92	766.441	0.450603	-1.15007	0.00132103	0.00661412	gi|999999111|ref|Chr1.1|	570956	571951	+	995	peg.510	GO:0008360	K03570	proNOG06657	M	rod shape-determining protein MreC [Yersinia pestis KIM10+]	sp|P16926|MREC_ECOLI Cell shape-determining protein MreC OS=Escherichia coli (strain K12) GN=mreC PE=1 SV=1
peg.2899	307.388	185.054	429.723	2.32215	1.21546	0.00132523	0.00662764	gi|999999111|ref|Chr1.1|	3028932	3029642	-	710	peg.2899	GO:0004751;GO:0009052	K01807	proNOG02350	G	ribose 5-phosphate isomerase [Yersinia pseudotuberculosis IP 32953]	sp|Q8ZGJ9|RPIA2_YERPE Ribose-5-phosphate isomerase A 2 OS=Yersinia pestis GN=rpiA2 PE=3 SV=1
peg.3211	452.006	260.873	643.14	2.46534	1.30178	0.00132673	0.00662767	gi|999999111|ref|Chr1.1|	3372987	3374057	-	1070	peg.3211	GO:0016874;GO:0019290;GO:0005623;GO:0044718;GO:0015343	K03894	proNOG02918	Q	aerobactin synthetase subunit alpha [Yersinia pestis A1122]	sp|Q47316|IUCA_ECOLX N(2)-citryl-N(6)-acetyl-N(6)-hydroxylysine synthase OS=Escherichia coli GN=iucA PE=1 SV=1
peg.4239	8072.02	10868.3	5275.73	0.485423	-1.04268	0.00134805	0.00672654	gi|999999111|ref|Chr1.1|	4457844	4458248	+	404	peg.4239	GO:0016021;GO:0016491;GO:0055114	K09908	proNOG26413	S	cytochrome d ubiquinol oxidase subunit III [Yersinia pestis KIM10+]	sp|P0ADW5|YHCB_ECO57 Putative cytochrome d ubiquinol oxidase subunit 3 OS=Escherichia coli O157:H7 GN=yhcB PE=3 SV=2
peg.611	7309.65	9929.08	4690.21	0.472371	-1.08201	0.00135825	0.0067698	gi|999999111|ref|Chr1.1|	688529	690166	+	1637	peg.611	GO:0006541;GO:0003883;GO:0005524;GO:0044210	K01937	proNOG03003	F	CTP synthetase [Yersinia pestis KIM10+]	sp|A7FLZ6|PYRG_YERP3 CTP synthase OS=Yersinia pseudotuberculosis serotype O:1b (strain IP 31758) GN=pyrG PE=3 SV=1
peg.1708	561.985	349.247	774.723	2.21827	1.14943	0.00137754	0.00685823	gi|999999111|ref|Chr1.1|	1853523	1855100	+	1577	peg.1708	GO:0015407;GO:0015749;GO:0005524	K02056	proNOG05519	R	ribose ABC transporter ATP binding protein [Yersinia pestis KIM10+]	sp|Q1AXG5|RBSA1_RUBXD Ribose import ATP-binding protein RbsA 1 OS=Rubrobacter xylanophilus (strain DSM 9941 / NBRC 16129) GN=rbsA1 PE=3 SV=1
peg.4252	1116.59	1530.75	702.431	0.458881	-1.12381	0.00138058	0.00686565	gi|999999111|ref|Chr1.1|	4469718	4470281	+	563	peg.4252	GO:0046872;GO:0008781;GO:0016311;GO:0009103;GO:0019143;GO:0005829	K03270	proNOG42876	R	3-deoxy-D-manno-octulosonate 8-phosphate phosphatase [Yersinia pestis KIM10+]	sp|Q8ZB47|KDSC_YERPE 3-deoxy-D-manno-octulosonate 8-phosphate phosphatase KdsC OS=Yersinia pestis GN=kdsC PE=1 SV=1
peg.466	207.998	127.642	288.355	2.25909	1.17574	0.00140008	0.00695477	gi|999999111|ref|Chr1.1|	526136	526930	+	794	peg.466	GO:0006810;GO:0005886;GO:0016021	K15554	proNOG06468	P	ABC transporter permease [Yersinia pestis KIM10+]	sp|P75851|SSUC_ECOLI Putative aliphatic sulfonates transport permease protein SsuC OS=Escherichia coli (strain K12) GN=ssuC PE=1 SV=2
peg.577	2021.68	3418.72	624.629	0.182708	-2.45239	0.00140676	0.00698012	gi|999999111|ref|Chr1.1|	650888	651814	+	926	peg.577	GO:0016887;GO:0005524	K01990	proNOG01908	V	ABC transporter ATP-binding protein [Yersinia pestis KIM10+]	sp|P36879|YADG_ECOLI Uncharacterized ABC transporter ATP-binding protein YadG OS=Escherichia coli (strain K12) GN=yadG PE=3 SV=1
peg.2249	4905.91	6649.63	3162.2	0.475545	-1.07235	0.00140855	0.00698114	gi|999999111|ref|Chr1.1|	2364377	2365651	-	1274	peg.2249	GO:0003723;GO:0005524;GO:0004831;GO:0005829;GO:0006437	K01866	proNOG04076	J	tyrosyl-tRNA synthetase [Yersinia pestis KIM10+]	sp|Q1C791|SYY_YERPA Tyrosine--tRNA ligase OS=Yersinia pestis bv. Antiqua (strain Antiqua) GN=tyrS PE=3 SV=1
peg.1290	3668.26	4961.34	2375.18	0.478737	-1.06269	0.00141662	0.0070133	gi|999999111|ref|Chr1.1|	1417851	1419473	-	1622	peg.1290	GO:0004176;GO:0005524;GO:0030163;GO:0004252;GO:0006508	K04770	proNOG07420	O	ATP-dependent protease [Yersinia pestis KIM10+]	sp|P75867|LONH_ECOLI Putative Lon protease homolog OS=Escherichia coli (strain K12) GN=ycbZ PE=3 SV=1
peg.61	53.3636	28.3325	78.3948	2.76696	1.4683	0.0014193	0.00701872	gi|999999111|ref|Chr1.1|	55109	55783	-	674	peg.61	GO:0043565	K07483	proNOG63178	L	transposase [Yersinia pestis KIM10+]	sp|Q47309|YI9A_ECOLX Insertion element IS1397 uncharacterized 20.1 kDa protein OS=Escherichia coli PE=3 SV=1
peg.3359	955.523	1316.23	594.821	0.451915	-1.14588	0.00142334	0.00702422	gi|999999111|ref|Chr1.1|	3529281	3530516	+	1235	peg.3359	GO:0015768;GO:0005363	K15770	proNOG00223	G	sugar(maltose) ABC transporter substrate-binding protein [Yersinia pseudotuberculosis IP 32953]	sp|O07009|CYCB_BACSU Cyclodextrin-binding protein OS=Bacillus subtilis (strain 168) GN=cycB PE=1 SV=1
peg.4635	2735.71	379.385	5092.04	13.4218	3.74651	0.00142359	0.00702422	gi|999999111|ref|Plas3.1|	54228	55520	-	1292	peg.4635	-	-	COG4886	S	effector protein YopM [Yersinia pestis Angola]	sp|P17778|YOPM_YERPE Outer membrane protein YopM OS=Yersinia pestis GN=yopM PE=1 SV=2
peg.1007	51.8842	77.0373	26.7311	0.346989	-1.52704	0.00143408	0.00706809	gi|999999111|ref|Chr1.1|	1108731	1109537	+	806	peg.1007	GO:0016021	-	-	-	O-unit polymerase-like protein [Yersinia pestis Antiqua]	-
peg.1402	238.58	145.571	331.589	2.27785	1.18767	0.00143751	0.00707708	gi|999999111|ref|Chr1.1|	1540461	1541501	-	1040	peg.1402	GO:0016021;GO:0006810;GO:0005886;GO:0005215	K02015	proNOG17602	P	permease for iron transport system [Yersinia pestis KIM10+]	sp|P23876|FEPD_ECOLI Ferric enterobactin transport system permease protein FepD OS=Escherichia coli (strain K12) GN=fepD PE=1 SV=1
peg.1560	287.316	176.336	398.297	2.25873	1.17551	0.00144266	0.00709454	gi|999999111|ref|Chr1.1|	1710113	1711162	+	1049	peg.1560	GO:0005737;GO:0006935;GO:0008984;GO:0000156;GO:0000160	K03412	proNOG01229	T	chemotaxis-specific methylesterase [Yersinia pestis Antiqua]	sp|Q1C6W3|CHEB_YERPA Chemotaxis response regulator protein-glutamate methylesterase OS=Yersinia pestis bv. Antiqua (strain Antiqua) GN=cheB PE=3 SV=1
peg.2579	95.088	53.4303	136.746	2.55933	1.35577	0.00145667	0.00715051	gi|999999111|ref|Chr1.1|	2704052	2704432	-	380	peg.2579	GO:0005887;GO:0015103;GO:0034220;GO:0015698	K06199	proNOG59958	D	camphor resistance protein CrcB [Yersinia pestis KIM10+]	sp|Q8ZDB1|CRCB3_YERPE Protein CrcB homolog 3 OS=Yersinia pestis GN=crcB3 PE=3 SV=1
peg.4044	55.8777	81.4241	30.3312	0.372508	-1.42466	0.00145727	0.00715051	gi|999999111|ref|Chr1.1|	4258834	4259055	-	221	peg.4044	GO:0006355;GO:0008270	K07070	proNOG61675	S	hypothetical protein y3973 [Yersinia pestis KIM10+]	sp|P0ADX0|YHEV_ECO57 Uncharacterized protein YheV OS=Escherichia coli O157:H7 GN=yheV PE=4 SV=1
peg.3257	297.131	513.393	80.8697	0.15752	-2.66639	0.00147016	0.00719903	gi|999999111|ref|Chr1.1|	3422788	3423114	+	326	peg.3257	-	K09923	proNOG42658	S	hypothetical protein y3337 [Yersinia pestis KIM10+]	sp|P38521|YGGL_ECOLI Uncharacterized protein YggL OS=Escherichia coli (strain K12) GN=yggL PE=4 SV=2
peg.755	20375.4	28782.7	11968	0.415806	-1.26602	0.00147042	0.00719903	gi|999999111|ref|Chr1.1|	831735	833678	+	1943	peg.755	GO:0005886;GO:0006508;GO:0008270;GO:0005524;GO:0051301;GO:0030163;GO:0016887;GO:0004222;GO:0016021	K03798	proNOG02495	O	ATP-dependent metalloprotease [Yersinia pestis KIM10+]	sp|P63344|FTSH_SALTI ATP-dependent zinc metalloprotease FtsH OS=Salmonella typhi GN=ftsH PE=3 SV=1
peg.2166	1014.38	643.914	1384.84	2.15066	1.10478	0.00148087	0.00723599	gi|999999111|ref|Chr1.1|	2273793	2276864	+	3071	peg.2166	-	-	proNOG00815	S	putative virulence factor [Yersinia pestis Antiqua]	-
peg.4480	12.7214	3.02382	22.419	7.41414	2.89028	0.00148124	0.00723599	gi|999999111|ref|Plas2.1|	8850	9629	-	779	peg.4480	GO:0006260;GO:0006278;GO:0090305;GO:0004519;GO:0003964;GO:0043565;GO:0005524;GO:0004527	-	proNOG05299	L	transposase/IS protein [Yersinia pestis CO92]	sp|P15026|ISTB_PSEAI Insertion sequence IS21 putative ATP-binding protein OS=Pseudomonas aeruginosa GN=istB PE=3 SV=2
peg.437	647.998	408.102	887.894	2.17567	1.12146	0.00149147	0.00727791	gi|999999111|ref|Chr1.1|	493382	494770	+	1388	peg.437	-	K11910	proNOG00642	S	hypothetical protein YPTB3626 [Yersinia pseudotuberculosis IP 32953]	-
peg.1074	1373.64	876.745	1870.53	2.1335	1.09322	0.00149838	0.00730357	gi|999999111|ref|Chr1.1|	1174059	1177190	-	3131	peg.1074	GO:0006810;GO:0005215;GO:0016021	K18324	proNOG00040	P	aminoglycoside/multidrug efflux system [Yersinia pestis KIM10+]	sp|P24177|ACRD_ECOLI Probable aminoglycoside efflux pump OS=Escherichia coli (strain K12) GN=acrD PE=3 SV=3
peg.3458	457.82	288.612	627.027	2.17256	1.1194	0.00150288	0.00731608	gi|999999111|ref|Chr1.1|	3654247	3655566	+	1319	peg.3458	-	-	proNOG13064	S	hypothetical protein YPA_3387 [Yersinia pestis Antiqua]	-
peg.3873	1884.46	2589.41	1179.51	0.455515	-1.13443	0.0015048	0.00731608	gi|999999111|ref|Chr1.1|	4098013	4098990	-	977	peg.3873	GO:0004824;GO:0005524;GO:0006430;GO:0005737;GO:0016880;GO:0071915	K04568	proNOG07530	J	lysyl-tRNA synthetase [Yersinia pestis biovar Microtus str. 91001]	sp|A7FMZ1|EPMA_YERP3 Elongation factor P--(R)-beta-lysine ligase OS=Yersinia pseudotuberculosis serotype O:1b (strain IP 31758) GN=epmA PE=3 SV=1
peg.2940	560.861	771.1	350.623	0.454705	-1.137	0.00150591	0.00731608	gi|999999111|ref|Chr1.1|	3069939	3070679	-	740	peg.2940	GO:0003677;GO:0005975;GO:0030246;GO:0006355;GO:0003700	-	proNOG15999	K	regulator [Yersinia pestis KIM10+]	sp|P26833|Y189_CLOPE Uncharacterized HTH-type transcriptional regulator CPE0189 OS=Clostridium perfringens (strain 13 / Type A) GN=CPE0189 PE=4 SV=1
peg.676	503.879	315.306	692.452	2.19613	1.13496	0.00151446	0.00734955	gi|999999111|ref|Chr1.1|	756432	757955	+	1523	peg.676	GO:0103115;GO:0015407;GO:0055085;GO:0015749;GO:0005524;GO:0015886;GO:0015439	K17204	proNOG00668	P	ABC transporter ATP-binding protein [Yersinia pestis KIM10+]	sp|Q9X051|RBSA2_THEMA Ribose import ATP-binding protein RbsA 2 OS=Thermotoga maritima (strain ATCC 43589 / MSB8 / DSM 3109 / JCM 10099) GN=rbsA2 PE=3 SV=1
peg.625	592.605	370.74	814.47	2.19688	1.13545	0.00152549	0.00739497	gi|999999111|ref|Chr1.1|	702518	704035	+	1517	peg.625	GO:0003924;GO:0000103;GO:0005524;GO:0005525;GO:0070814;GO:0005622;GO:0004781;GO:0006412	K00956	proNOG04055	P	sulfate adenylyltransferase subunit 1 [Yersinia pestis KIM10+]	sp|A7FLY2|CYSN_YERP3 Sulfate adenylyltransferase subunit 1 OS=Yersinia pseudotuberculosis serotype O:1b (strain IP 31758) GN=cysN PE=3 SV=1
peg.1710	459.066	278.586	639.546	2.29569	1.19893	0.0015293	0.00740528	gi|999999111|ref|Chr1.1|	1856174	1857133	+	959	peg.1710	GO:0016301;GO:0016310	-	proNOG13362	G	sugar kinase [Yersinia pestis biovar Microtus str. 91001]	sp|P32143|YIHV_ECOLI Uncharacterized sugar kinase YihV OS=Escherichia coli (strain K12) GN=yihV PE=3 SV=2
peg.536	127.34	74.6203	180.06	2.41301	1.27083	0.00153264	0.00741336	gi|999999111|ref|Chr1.1|	606457	606930	+	473	peg.536	GO:0003723;GO:0004521;GO:0090502	-	proNOG48276	S	ribonuclease [Yersinia pestis KIM10+]	sp|P00648|RNBR_BACAM Ribonuclease OS=Bacillus amyloliquefaciens PE=1 SV=2
peg.4643	14283.9	2282.63	26285.2	11.5153	3.52548	0.00153607	0.00741841	gi|999999111|ref|Plas3.1|	59827	60807	-	980	peg.4643	GO:0009405;GO:0005576	-	proNOG64143	S	secreted effector protein [Yersinia pestis CO92]	sp|P0C7U7|LCRV_YERPE Virulence-associated V antigen OS=Yersinia pestis GN=lcrV PE=1 SV=1
peg.3968	486.48	305	667.961	2.19004	1.13096	0.00153868	0.00741841	gi|999999111|ref|Chr1.1|	4200843	4202180	-	1337	peg.3968	GO:0005524;GO:0030257;GO:0009058;GO:0030254;GO:0005737;GO:0016887;GO:0015992;GO:0046034	K03224	proNOG01287	UN	type III secretion system ATPase [Yersinia pestis Antiqua]	sp|P74857|SSAN_SALTY Probable secretion system apparatus ATP synthase SsaN OS=Salmonella typhimurium (strain LT2 / SGSC1412 / ATCC 700720) GN=ssaN PE=3 SV=1
peg.1515	2224.85	3020.08	1429.63	0.473375	-1.07894	0.00153872	0.00741841	gi|999999111|ref|Chr1.1|	1657595	1658710	-	1115	peg.1515	GO:0005524;GO:0008168;GO:0000049;GO:0005737;GO:0032259;GO:0002143;GO:0016783	K00566	proNOG03423	J	tRNA-specific 2-thiouridylase MnmA [Yersinia pestis KIM10+]	sp|Q1C6S0|MNMA_YERPA tRNA-specific 2-thiouridylase MnmA OS=Yersinia pestis bv. Antiqua (strain Antiqua) GN=mnmA PE=3 SV=1
peg.3053	1310.02	1819.62	800.411	0.439877	-1.18483	0.00154387	0.00743514	gi|999999111|ref|Chr1.1|	3183361	3184179	+	818	peg.3053	GO:0016021;GO:0008233;GO:0006508	K07052	proNOG57569	R	hypothetical protein y3042 [Yersinia pestis KIM10+]	-
peg.3082	25109.5	34278.1	15940.9	0.465046	-1.10455	0.00154868	0.00745019	gi|999999111|ref|Chr1.1|	3209784	3211007	-	1223	peg.3082	GO:0033512;GO:0006099;GO:0045252;GO:0004149	K00658	proNOG00463	C	dihydrolipoamide succinyltransferase [Yersinia pestis KIM10+]	sp|P0AFG7|ODO2_ECO57 Dihydrolipoyllysine-residue succinyltransferase component of 2-oxoglutarate dehydrogenase complex OS=Escherichia coli O157:H7 GN=sucB PE=1 SV=2
peg.3947	4944.83	9363.77	525.88	0.0561611	-4.15429	0.00155476	0.0074713	gi|999999111|ref|Chr1.1|	4182998	4183543	+	545	peg.3947	-	K07227	proNOG52364	P	hypothetical protein y0546 [Yersinia pestis KIM10+]	-
peg.2270	1116.64	1522.73	710.545	0.466627	-1.09966	0.00157174	0.0075418	gi|999999111|ref|Chr1.1|	2386185	2386841	-	656	peg.2270	GO:0016491;GO:0004746;GO:0055114	K00793	proNOG10478	H	riboflavin synthase subunit alpha [Yersinia pestis KIM10+]	sp|P0AFU8|RISA_ECOLI Riboflavin synthase OS=Escherichia coli (strain K12) GN=ribC PE=1 SV=1
peg.2031	3723.2	2328.1	5118.3	2.19849	1.13651	0.00157284	0.0075418	gi|999999111|ref|Chr1.1|	2149433	2151070	+	1637	peg.2031	GO:0043190;GO:0055085	K15580	proNOG01447	E	periplasmic oligopeptide-binding protein precursor [Yersinia pestis KIM10+]	sp|P06202|OPPA_SALTY Periplasmic oligopeptide-binding protein OS=Salmonella typhimurium (strain LT2 / SGSC1412 / ATCC 700720) GN=oppA PE=1 SV=2
peg.117	2304.91	3206.7	1403.11	0.437555	-1.19246	0.00157698	0.00755345	gi|999999111|ref|Chr1.1|	118218	119507	+	1289	peg.117	GO:0005886;GO:0055085;GO:0006835;GO:0015293;GO:0016021	K11103	proNOG01235	C	C4-dicarboxylate transporter DctA [Yersinia pestis KIM10+]	sp|Q1C190|DCTA_YERPA C4-dicarboxylate transport protein OS=Yersinia pestis bv. Antiqua (strain Antiqua) GN=dctA PE=3 SV=1
peg.313	146.873	86.7625	206.984	2.38564	1.25438	0.00158684	0.00758846	gi|999999111|ref|Chr1.1|	342879	343388	+	509	peg.313	GO:0004803;GO:0004527;GO:0006313;GO:0090305;GO:0004519;GO:0003677	K07491	proNOG10281	L	transposase [Yersinia pestis KIM10+]	sp|P59697|T200_SALTI Transposase for insertion sequence element IS200 OS=Salmonella typhi GN=tnpA1 PE=3 SV=1
peg.1123	34.8782	14.0414	55.715	3.9679	1.98837	0.00158772	0.00758846	gi|999999111|ref|Chr1.1|	1227091	1227549	+	458	peg.1123	GO:0006313;GO:0090305;GO:0003677;GO:0004803;GO:0004527;GO:0005524	K07491	proNOG10281	L	transposase [Yersinia pestis KIM10+]	sp|P59697|T200_SALTI Transposase for insertion sequence element IS200 OS=Salmonella typhi GN=tnpA1 PE=3 SV=1
peg.1984	311.484	194.14	428.828	2.20886	1.1433	0.00158949	0.0075887	gi|999999111|ref|Chr1.1|	2097838	2099037	-	1199	peg.1984	GO:0008483;GO:0016829;GO:0031071	K04487	proNOG01721	E	aminotransferase [Yersinia pestis KIM10+]	sp|Q2INI7|ISCS_ANADE Cysteine desulfurase OS=Anaeromyxobacter dehalogenans (strain 2CP-C) GN=iscS PE=3 SV=1
peg.2074	4645.9	2667.39	6624.41	2.48348	1.31236	0.00159384	0.00760125	gi|999999111|ref|Chr1.1|	2188438	2191110	+	2672	peg.2074	GO:0051539;GO:0003994;GO:0008152	K01681	proNOG02461	C	aconitate hydratase [Yersinia pestis KIM10+]	sp|P25516|ACON1_ECOLI Aconitate hydratase 1 OS=Escherichia coli (strain K12) GN=acnA PE=1 SV=3
peg.2075	661.16	919.942	402.379	0.437396	-1.19299	0.0016112	0.00767579	gi|999999111|ref|Chr1.1|	2191274	2191876	-	602	peg.2075	GO:0005525;GO:0003935;GO:0009231;GO:0008270	K01497	proNOG101350	H	GTP cyclohydrolase II [Yersinia pestis KIM10+]	sp|Q8ZEF0|RIBA_YERPE GTP cyclohydrolase-2 OS=Yersinia pestis GN=ribA PE=3 SV=1
peg.3334	279.255	158.047	400.462	2.53381	1.34131	0.00161872	0.00770329	gi|999999111|ref|Chr1.1|	3506842	3507330	-	488	peg.3334	GO:0003677;GO:0008270;GO:0003896;GO:0004386;GO:0006269	K06919	COG3378	R	zinc-binding domain of primase-helicase family protein, partial [Yersinia pestis]	sp|P10277|PRIM_BPP4 Putative P4-specific DNA primase OS=Enterobacteria phage P4 GN=Alpha PE=1 SV=1
peg.814	5827.31	7837.53	3817.09	0.487027	-1.03793	0.001624	0.0077201	gi|999999111|ref|Chr1.1|	893139	893570	+	431	peg.814	GO:0019899;GO:0060698;GO:0060702;GO:0005737	K09893	proNOG52783	S	hypothetical protein y0741 [Yersinia pestis KIM10+]	sp|P0AF91|RRAB_ECO57 Regulator of ribonuclease activity B OS=Escherichia coli O157:H7 GN=rraB PE=3 SV=1
peg.3046	395.507	245.178	545.836	2.22628	1.15464	0.00163845	0.00777634	gi|999999111|ref|Chr1.1|	3177502	3178581	-	1079	peg.3046	GO:0015419;GO:0043190;GO:1902358;GO:0030151;GO:0015689;GO:0015412;GO:0000041;GO:0005524;GO:0042888	K02017	proNOG01009	P	molybdate transporter ATP-binding protein [Yersinia pestis KIM10+]	sp|Q1C951|MODC_YERPA Molybdenum import ATP-binding protein ModC OS=Yersinia pestis bv. Antiqua (strain Antiqua) GN=modC PE=3 SV=1
peg.464	393.7	247.391	540.009	2.18282	1.12619	0.00163935	0.00777634	gi|999999111|ref|Chr1.1|	523836	524957	+	1121	peg.464	GO:0042918;GO:0016020;GO:0006790;GO:0042959	K15553	proNOG03453	P	alkanesulfonate transporter substrate-binding subunit [Yersinia pestis CO92]	sp|P75853|SSUA_ECOLI Putative aliphatic sulfonates-binding protein OS=Escherichia coli (strain K12) GN=ssuA PE=1 SV=2
peg.2288	13876.4	20428.2	7324.49	0.358547	-1.47976	0.00167322	0.0079278	gi|999999111|ref|Chr1.1|	2408198	2410582	-	2384	peg.2288	GO:0016310;GO:0046872;GO:0006090;GO:0006094;GO:0008986;GO:0005524	K01007	proNOG00251	G	phosphoenolpyruvate synthase [Yersinia pestis KIM10+]	sp|P23538|PPSA_ECOLI Phosphoenolpyruvate synthase OS=Escherichia coli (strain K12) GN=ppsA PE=1 SV=5
peg.1706	221.816	136.485	307.147	2.25041	1.17019	0.00167486	0.0079278	gi|999999111|ref|Chr1.1|	1851340	1852419	+	1079	peg.1706	GO:0005886;GO:0015407;GO:0015749;GO:0016021	K02057	proNOG06332	R	ABC transporter permease [Yersinia pestis KIM10+]	sp|P36948|RBSC_BACSU Ribose transport system permease protein RbsC OS=Bacillus subtilis (strain 168) GN=rbsC PE=3 SV=2
peg.2484	138.806	197.023	80.5888	0.409031	-1.28972	0.00167929	0.00794027	gi|999999111|ref|Chr1.1|	2614040	2614327	-	287	peg.2484	GO:0004497;GO:0055114	-	proNOG55667	S	hypothetical protein y1159 [Yersinia pestis KIM10+]	-
peg.3502	500.673	314.649	686.696	2.18242	1.12593	0.00168911	0.00797816	gi|999999111|ref|Chr1.1|	3696969	3698309	-	1340	peg.3502	GO:0016887;GO:0009058;GO:0044780;GO:0030254;GO:0005737;GO:0005524;GO:0030257	K02412	proNOG01287	UN	flagellum-specific ATP synthase [Yersinia pestis KIM10+]	sp|Q9I4N1|FLII_PSEAE Flagellum-specific ATP synthase OS=Pseudomonas aeruginosa (strain ATCC 15692 / PAO1 / 1C / PRS 101 / LMG 12228) GN=fliI PE=3 SV=1
peg.1927	331.877	210.136	453.617	2.15868	1.11015	0.00169567	0.00800061	gi|999999111|ref|Chr1.1|	2054880	2056118	-	1238	peg.1927	-	K14059	proNOG02496	L	putative lambdoid prophage Rac integrase, partial [Yersinia pestis]	sp|P76168|INTQ_ECOLI Putative lambdoid prophage Qin defective integrase (Fragment) OS=Escherichia coli (strain K12) GN=intQ PE=5 SV=2
peg.2499	2572.4	3492.57	1652.23	0.473072	-1.07987	0.00171082	0.00806348	gi|999999111|ref|Chr1.1|	2622980	2624182	-	1202	peg.2499	GO:0006508;GO:0009002;GO:0008800	K07258	proNOG03466	M	D-alanyl-D-alanine carboxypeptidase fraction A [Yersinia pestis KIM10+]	sp|P0AEB4|DACA_ECO57 D-alanyl-D-alanine carboxypeptidase DacA OS=Escherichia coli O157:H7 GN=dacA PE=3 SV=1
peg.2172	318.255	200.288	436.223	2.17798	1.12299	0.00171563	0.00807754	gi|999999111|ref|Chr1.1|	2283802	2285187	-	1385	peg.2172	GO:0016021	-	gproNOG20386;proNOG06301	S	hypothetical protein YPA_1645 [Yersinia pestis Antiqua]	-
peg.3154	3267.88	4631.98	1903.78	0.411008	-1.28276	0.00171867	0.00808322	gi|999999111|ref|Chr1.1|	3283595	3284152	-	557	peg.3154	GO:0002184;GO:0005829;GO:0043023	K02838	proNOG10564	J	ribosome recycling factor [Yersinia pestis KIM10+]	sp|A7FFH2|RRF_YERP3 Ribosome-recycling factor OS=Yersinia pseudotuberculosis serotype O:1b (strain IP 31758) GN=frr PE=3 SV=1
peg.2474	208.562	127.786	289.338	2.26425	1.17903	0.00172084	0.00808485	gi|999999111|ref|Chr1.1|	2602437	2602916	+	479	peg.2474	GO:0055114;GO:0050112	K00010	-	-	putative myo-inositol 2-dehydrogenase, partial [Yersinia pestis Antiqua]	sp|O68965|MI2D_RHIME Inositol 2-dehydrogenase OS=Rhizobium meliloti (strain 1021) GN=idhA PE=1 SV=2
peg.1274	12745.6	17165	8326.19	0.485069	-1.04374	0.00173431	0.00813949	gi|999999111|ref|Chr1.1|	1398238	1400853	+	2615	peg.1274	GO:0008237;GO:0004177;GO:0008270;GO:0006508	K01256	proNOG02387	E	aminopeptidase N [Yersinia pestis]	sp|P04825|AMPN_ECOLI Aminopeptidase N OS=Escherichia coli (strain K12) GN=pepN PE=1 SV=2
peg.3356	316.795	199.902	433.688	2.1695	1.11736	0.00173981	0.00815141	gi|999999111|ref|Chr1.1|	3524685	3525689	-	1004	peg.3356	GO:0015749;GO:0016021;GO:0015407;GO:0005886	K17206	proNOG05289	G	sugar transport system permease [Yersinia pestis Antiqua]	sp|P44736|RBSC_HAEIN Ribose transport system permease protein RbsC OS=Haemophilus influenzae (strain ATCC 51907 / DSM 11121 / KW20 / Rd) GN=rbsC PE=3 SV=1
peg.3321	3153.49	4255.41	2051.57	0.482109	-1.05257	0.00174083	0.00815141	gi|999999111|ref|Chr1.1|	3495320	3496036	+	716	peg.3321	GO:0016853;GO:0005623;GO:0045454	K03981	proNOG02768	O	thiol:disulfide interchange protein DsbC [Yersinia pestis KIM10+]	sp|P39691|DSBC_DICD3 Thiol:disulfide interchange protein DsbC OS=Dickeya dadantii (strain 3937) GN=dsbC PE=3 SV=1
peg.2165	480.257	303.056	657.459	2.16943	1.11732	0.00174398	0.00815141	gi|999999111|ref|Chr1.1|	2272355	2273788	+	1433	peg.2165	GO:0016301;GO:0016310	-	proNOG16342	S	virulence factor [Yersinia pestis KIM10+]	-
peg.1615	5835.16	3670.48	7999.83	2.1795	1.124	0.00174423	0.00815141	gi|999999111|ref|Chr1.1|	1766763	1767971	+	1208	peg.1615	GO:0004527;GO:0004803;GO:0005524;GO:0006313;GO:0003677;GO:0090305;GO:0004519	K07493	proNOG01270	L	putative transposase [Yersinia pestis CO92]	sp|P55620|Y4PO_RHISN Probable transposase for insertion sequence element ISRM3-like OS=Rhizobium sp. (strain NGR234) GN=NGR_a01970 PE=3 SV=1
peg.3071	8235.62	11081.1	5390.14	0.486426	-1.03971	0.00174739	0.00815758	gi|999999111|ref|Chr1.1|	3199370	3200662	-	1292	peg.3071	GO:0017038;GO:0042597	K03641	proNOG00787	U	translocation protein TolB [Yersinia pestis KIM10+]	sp|A7FKQ3|TOLB_YERP3 Protein TolB OS=Yersinia pseudotuberculosis serotype O:1b (strain IP 31758) GN=tolB PE=3 SV=1
peg.3729	3259.28	4403.53	2115.04	0.480306	-1.05797	0.00176497	0.00823094	gi|999999111|ref|Chr1.1|	3945605	3946600	+	995	peg.3729	GO:0008270;GO:0055114;GO:0005737;GO:0050897;GO:0050570;GO:0042823;GO:0000287;GO:0051287;GO:0008615	K00097	proNOG00909	H	4-hydroxythreonine-4-phosphate dehydrogenase [Yersinia pestis Angola]	sp|P58719|PDXA_YERPE 4-hydroxythreonine-4-phosphate dehydrogenase OS=Yersinia pestis GN=pdxA PE=1 SV=1
peg.2893	389.372	241.373	537.371	2.22631	1.15466	0.0017811	0.0082974	gi|999999111|ref|Chr1.1|	3022097	3023035	-	938	peg.2893	GO:0046835;GO:0009024;GO:0008662;GO:0005524	K00882	proNOG04018	G	1-phosphofructokinase [Yersinia pestis KIM10+]	sp|P0AEX1|K1PF_ECO57 1-phosphofructokinase OS=Escherichia coli O157:H7 GN=fruK PE=3 SV=1
peg.1668	775.425	1120.13	430.716	0.384522	-1.37886	0.00178756	0.00831725	gi|999999111|ref|Chr1.1|	1816672	1816992	+	320	peg.1668	-	K09918	proNOG63796	S	hypothetical protein y2530 [Yersinia pestis KIM10+]	sp|P0ACZ1|YEBG_ECO57 Uncharacterized protein YebG OS=Escherichia coli O157:H7 GN=yebG PE=4 SV=1
peg.1758	208.02	289.394	126.646	0.437625	-1.19223	0.00178912	0.00831725	gi|999999111|ref|Chr1.1|	1901920	1902471	+	551	peg.1758	GO:0009279;GO:0016021	-	proNOG86792	M	attachment invasion locus protein [Yersinia pestis KIM10+]	sp|P16454|AIL_YEREN Attachment invasion locus protein OS=Yersinia enterocolitica GN=ail PE=1 SV=1
peg.2435	664.657	422.262	907.052	2.14808	1.10305	0.00179253	0.00832432	gi|999999111|ref|Chr1.1|	2558049	2559893	-	1844	peg.2435	GO:0016021;GO:0008137;GO:0042773	K00341	proNOG02951	C	NADH dehydrogenase subunit L [Yersinia pestis KIM10+]	sp|P33607|NUOL_ECOLI NADH-quinone oxidoreductase subunit L OS=Escherichia coli (strain K12) GN=nuoL PE=1 SV=2
peg.2937	1829.75	808.917	2850.58	3.52394	1.81719	0.00180044	0.00833621	gi|999999111|ref|Chr1.1|	3067724	3068086	+	362	peg.2937	-	-	-	-	hypothetical protein y2931 [Yersinia pestis KIM10+]	-
peg.3131	1672.64	2285.91	1059.38	0.463441	-1.10954	0.00180057	0.00833621	gi|999999111|ref|Chr1.1|	3259091	3259798	+	707	peg.3131	GO:0008168;GO:0032259	-	proNOG10370	S	hypothetical protein y3108 [Yersinia pestis KIM10+]	sp|P28634|TSAA_ECOLI Probable tRNA (adenine(37)-N6)-methyltransferase OS=Escherichia coli (strain K12) GN=tsaA PE=1 SV=2
peg.2310	2021.97	2828.57	1215.36	0.429671	-1.21869	0.00180074	0.00833621	gi|999999111|ref|Chr1.1|	2431890	2432246	-	356	peg.2310	GO:0019843;GO:0006412;GO:0022625;GO:0003735;GO:0000027	K02887	proNOG41913	J	50S ribosomal protein L20 [Yersinia pestis KIM10+]	sp|A7FHG4|RL20_YERP3 50S ribosomal protein L20 OS=Yersinia pseudotuberculosis serotype O:1b (strain IP 31758) GN=rplT PE=3 SV=1
peg.3971	274.282	171.713	376.851	2.19465	1.13399	0.00181616	0.00839878	gi|999999111|ref|Chr1.1|	4204852	4205445	-	593	peg.3971	-	-	proNOG65082	S	hypothetical protein y0523 [Yersinia pestis KIM10+]	-
peg.3324	11886.3	18154.7	5617.85	0.309443	-1.69225	0.00182519	0.00843175	gi|999999111|ref|Chr1.1|	3499063	3500580	+	1517	peg.3324	GO:0003676;GO:0004824;GO:0000287;GO:0005524;GO:0005737;GO:0006430	K04567	proNOG01571	J	lysyl-tRNA synthetase [Yersinia pestis KIM10+]	sp|A7FF39|SYK_YERP3 Lysine--tRNA ligase OS=Yersinia pseudotuberculosis serotype O:1b (strain IP 31758) GN=lysS PE=3 SV=1
peg.428	186.841	115.433	258.249	2.23723	1.16171	0.00183059	0.00844784	gi|999999111|ref|Chr1.1|	483387	484130	+	743	peg.428	-	K11896	COG3519	S	hypothetical protein y0281 [Yersinia pestis KIM10+]	-
peg.2625	3914.66	5302.19	2527.13	0.47662	-1.06909	0.00183531	0.00846081	gi|999999111|ref|Chr1.1|	2744800	2746599	+	1799	peg.2625	GO:0005622;GO:0005886;GO:0006414;GO:0003924;GO:0003746;GO:0045727;GO:0005525;GO:0043022	K03596	proNOG00282	M	GTP-binding protein LepA [Yersinia pestis KIM10+]	sp|A7FFT7|LEPA_YERP3 Elongation factor 4 OS=Yersinia pseudotuberculosis serotype O:1b (strain IP 31758) GN=lepA PE=3 SV=1
peg.4284	1237.16	1666.45	807.863	0.484781	-1.04459	0.00185685	0.00855117	gi|999999111|ref|Chr1.1|	4498976	4499245	-	269	peg.4284	-	K09896	proNOG53173	S	hypothetical protein y3814 [Yersinia pestis KIM10+]	sp|P0ADQ1|YIHD_ECO57 Protein YihD OS=Escherichia coli O157:H7 GN=yihD PE=4 SV=1
peg.1593	8312.88	11245.5	5380.26	0.478436	-1.0636	0.00186998	0.00860268	gi|999999111|ref|Chr1.1|	1738857	1740929	+	2072	peg.1593	GO:0008236;GO:0006508	K03797	proNOG01754	M	carboxy-terminal protease [Yersinia pestis Antiqua]	sp|P23865|PRC_ECOLI Tail-specific protease OS=Escherichia coli (strain K12) GN=prc PE=1 SV=2
peg.155	177.032	109.14	244.923	2.24413	1.16615	0.00187937	0.00863688	gi|999999111|ref|Chr1.1|	162967	163179	+	212	peg.155	-	-	-	-	hypothetical protein YPK_0132 [Yersinia pseudotuberculosis YPIII]	-
peg.2211	2159.09	1370.97	2947.21	2.14972	1.10415	0.00189074	0.00868014	gi|999999111|ref|Chr1.1|	2326332	2329865	+	3533	peg.2211	GO:0005506;GO:0022900;GO:0016903;GO:0051539;GO:0030976	K03737	proNOG02740	C	oxidoreductase, Fe-S subunit [Yersinia pestis KIM10+]	sp|P52647|NIFJ_ECOLI Probable pyruvate-flavodoxin oxidoreductase OS=Escherichia coli (strain K12) GN=ydbK PE=3 SV=2
peg.3906	651.58	415.544	887.616	2.13603	1.09493	0.00189616	0.00869596	gi|999999111|ref|Chr1.1|	4131212	4132468	+	1256	peg.3906	GO:0019301;GO:0019324;GO:0008740;GO:0005737;GO:0030145	K01813	proNOG03529	G	L-rhamnose isomerase [Yersinia pestis Antiqua]	sp|Q1C0V8|RHAA_YERPA L-rhamnose isomerase OS=Yersinia pestis bv. Antiqua (strain Antiqua) GN=rhaA PE=3 SV=1
peg.2717	263.878	360.84	166.915	0.462572	-1.11225	0.00190039	0.00870633	gi|999999111|ref|Chr1.1|	2838706	2838831	-	125	peg.2717	-	-	-	-	hypothetical protein y1126 [Yersinia pestis KIM10+]	-
peg.2547	6868.16	9207.69	4528.63	0.491831	-1.02377	0.00190435	0.00871163	gi|999999111|ref|Chr1.1|	2675371	2676570	-	1199	peg.2547	GO:0005524;GO:0016020;GO:0031460;GO:0016887	K02000	proNOG01689	E	glycine/betaine/L-proline ABC transporter ATP-binding protein proV [Yersinia pseudotuberculosis IP 32953]	sp|P14175|PROV_ECOLI Glycine betaine/L-proline transport ATP-binding protein ProV OS=Escherichia coli (strain K12) GN=proV PE=1 SV=1
peg.1299	2074.19	2788.53	1359.85	0.487659	-1.03606	0.00190548	0.00871163	gi|999999111|ref|Chr1.1|	1428830	1429294	-	464	peg.1299	GO:0019242;GO:0008929	K01734	proNOG35323	G	methylglyoxal synthase [Yersinia pestis KIM10+]	sp|A7FJS2|MGSA_YERP3 Methylglyoxal synthase OS=Yersinia pseudotuberculosis serotype O:1b (strain IP 31758) GN=mgsA PE=3 SV=1
peg.385	192.484	119.759	265.209	2.21452	1.147	0.0019076	0.00871228	gi|999999111|ref|Chr1.1|	426541	427215	-	674	peg.385	GO:0000287;GO:0009228;GO:0009229;GO:0005737;GO:0004789	K00788	proNOG06608	H	thiamine-phosphate pyrophosphorylase [Yersinia pestis Antiqua]	sp|Q1C1U8|THIE_YERPA Thiamine-phosphate synthase OS=Yersinia pestis bv. Antiqua (strain Antiqua) GN=thiE PE=3 SV=2
peg.2767	6863.26	9710.55	4015.96	0.413566	-1.27381	0.00190989	0.00871374	gi|999999111|ref|Chr1.1|	2892660	2894054	+	1394	peg.2767	GO:0006508;GO:0008233	K08303	proNOG01484	O	hypothetical protein y1379 [Yersinia pestis KIM10+]	sp|P76403|YEGQ_ECOLI Uncharacterized protease YegQ OS=Escherichia coli (strain K12) GN=yegQ PE=3 SV=1
peg.3773	2418.43	3273.15	1563.7	0.477735	-1.06572	0.00192608	0.00877856	gi|999999111|ref|Chr1.1|	3988085	3988801	+	716	peg.3773	GO:0003677;GO:0019547;GO:0000160;GO:0005737;GO:0018101;GO:0006355;GO:0016990	K07773	proNOG08626	T	two-component response regulator [Yersinia pestis KIM10+]	sp|P0A9Q3|ARCA_ECO57 Aerobic respiration control protein ArcA OS=Escherichia coli O157:H7 GN=arcA PE=3 SV=1
peg.1731	185.328	115.609	255.047	2.20613	1.14152	0.00193528	0.00881139	gi|999999111|ref|Chr1.1|	1872348	1873241	-	893	peg.1731	GO:0016021;GO:0004871;GO:0071111;GO:0007165	-	proNOG17085	T	hypothetical protein y2472 [Yersinia pestis KIM10+]	sp|Q4UU85|RPFG_XANC8 Cyclic di-GMP phosphodiesterase response regulator RpfG OS=Xanthomonas campestris pv. campestris (strain 8004) GN=rpfG PE=1 SV=1
peg.2516	3917.14	5362.99	2471.28	0.460802	-1.11778	0.00194952	0.00886709	gi|999999111|ref|Chr1.1|	2641296	2642174	-	878	peg.2516	GO:0055114;GO:0050660;GO:0016614	K06189	proNOG03416	P	magnesium and cobalt efflux protein [Yersinia pestis KIM10+]	sp|P0AE80|CORC_ECO57 Magnesium and cobalt efflux protein CorC OS=Escherichia coli O157:H7 GN=corC PE=3 SV=1
peg.1450	423.66	267.623	579.697	2.16609	1.1151	0.00196456	0.00892635	gi|999999111|ref|Chr1.1|	1592857	1594149	-	1292	peg.1450	GO:0016021	-	proNOG00050	G	membrane ABC transporter permease [Yersinia pestis KIM10+]	sp|P40800|YGIK_SALTY Uncharacterized protein YgiK OS=Salmonella typhimurium (strain LT2 / SGSC1412 / ATCC 700720) GN=ygiK PE=3 SV=2
peg.3955	1544.19	2118	970.377	0.458158	-1.12608	0.00197175	0.0089498	gi|999999111|ref|Chr1.1|	4189658	4190458	+	800	peg.3955	GO:0015439;GO:0005524;GO:0015886;GO:0043190	K02013	proNOG09062	P	hemin importer ATP-binding subunit [Yersinia pestis biovar Microtus str. 91001]	sp|Q1C0Q8|HMUV_YERPA Hemin import ATP-binding protein HmuV OS=Yersinia pestis bv. Antiqua (strain Antiqua) GN=hmuV PE=3 SV=1
peg.1195	170.751	106.081	235.422	2.21928	1.15009	0.00197603	0.00896002	gi|999999111|ref|Chr1.1|	1302487	1303353	+	866	peg.1195	GO:0005215;GO:0005886;GO:0006810;GO:0016021	K02015	COG0609	P	FecCD transport family protein [Yersinia pestis Antiqua]	sp|Q57552|Y087_METJA Putative ABC transporter permease protein MJ0087 OS=Methanocaldococcus jannaschii (strain ATCC 43067 / DSM 2661 / JAL-1 / JCM 10045 / NBRC 100440) GN=MJ0087 PE=3 SV=1
peg.1249	415.56	648.484	182.636	0.281636	-1.8281	0.00197877	0.00896057	gi|999999111|ref|Chr1.1|	1367837	1368121	+	284	peg.1249	GO:0006310;GO:0005829;GO:0003677;GO:0006417;GO:0005694;GO:0006355	K05788	proNOG51621	K	integration host factor subunit beta [Yersinia pestis KIM10+]	sp|A7FJW6|IHFB_YERP3 Integration host factor subunit beta OS=Yersinia pseudotuberculosis serotype O:1b (strain IP 31758) GN=ihfB PE=3 SV=1
peg.3501	139.452	85.0963	193.807	2.2775	1.18745	0.0019802	0.00896057	gi|999999111|ref|Chr1.1|	3696582	3696965	-	383	peg.3501	GO:0071973;GO:0009288	-	proNOG72971	N	hypothetical protein y3460 [Yersinia pestis KIM10+]	-
peg.1471	2929.49	3924.38	1934.6	0.492968	-1.02043	0.00198616	0.00897833	gi|999999111|ref|Chr1.1|	1614138	1615172	+	1034	peg.1471	GO:0016616;GO:0005737;GO:0055114;GO:0008654;GO:0006633;GO:0016747	K03621	proNOG00382	I	glycerol-3-phosphate acyltransferase PlsX [Yersinia pestis KIM10+]	sp|A7FH24|PLSX_YERP3 Phosphate acyltransferase OS=Yersinia pseudotuberculosis serotype O:1b (strain IP 31758) GN=plsX PE=3 SV=1
peg.690	215.574	132.396	298.753	2.25651	1.1741	0.00199295	0.00899984	gi|999999111|ref|Chr1.1|	772709	773917	-	1208	peg.690	GO:0006313;GO:0003677;GO:0004519;GO:0090305;GO:0005524;GO:0004527;GO:0004803	K07493	proNOG01270	L	putative transposase [Yersinia pestis CO92]	sp|P55620|Y4PO_RHISN Probable transposase for insertion sequence element ISRM3-like OS=Rhizobium sp. (strain NGR234) GN=NGR_a01970 PE=3 SV=1
peg.1004	9.47289	16.6693	2.2765	0.136569	-2.8723	0.00201584	0.0090884	gi|999999111|ref|Chr1.1|	1106763	1107005	+	242	peg.1004	GO:0016740	-	-	-	glycosyltransferase-like domain protein [Yersinia pestis]	-
peg.1838	145.601	87.9079	203.294	2.31258	1.2095	0.00201668	0.0090884	gi|999999111|ref|Chr1.1|	1963525	1963947	-	422	peg.1838	GO:0047575;GO:0055114;GO:0051920;GO:0098869	K01607	proNOG12818	Q	decarboxylase [Yersinia pestis biovar Microtus str. 91001]	sp|P20370|DC4C_ACIAD 4-carboxymuconolactone decarboxylase OS=Acinetobacter sp. (strain ADP1) GN=pcaC PE=4 SV=2
peg.2896	387.505	244.79	530.221	2.16602	1.11505	0.0020211	0.00909908	gi|999999111|ref|Chr1.1|	3024995	3025993	-	998	peg.2896	GO:0016021;GO:0015749;GO:0005886;GO:0015407	K02057	proNOG79432	G	permease [Yersinia pestis KIM10+]	sp|P44736|RBSC_HAEIN Ribose transport system permease protein RbsC OS=Haemophilus influenzae (strain ATCC 51907 / DSM 11121 / KW20 / Rd) GN=rbsC PE=3 SV=1
peg.3296	3479.25	4651.02	2307.49	0.496126	-1.01122	0.00203919	0.00917117	gi|999999111|ref|Chr1.1|	3466958	3467614	+	656	peg.3296	GO:0004751;GO:0009052	K01807	proNOG02350	G	ribose-5-phosphate isomerase A [Yersinia pestis KIM10+]	sp|Q8ZHH8|RPIA1_YERPE Ribose-5-phosphate isomerase A 1 OS=Yersinia pestis GN=rpiA1 PE=3 SV=1
peg.1417	1331.96	1804.74	859.189	0.476075	-1.07074	0.00204307	0.00917929	gi|999999111|ref|Chr1.1|	1558012	1558911	-	899	peg.1417	GO:0000105;GO:0000287;GO:0003879;GO:0005524;GO:0005737	K00765	proNOG03733	E	ATP phosphoribosyltransferase [Yersinia pestis KIM10+]	sp|A7FJG9|HIS1_YERP3 ATP phosphoribosyltransferase OS=Yersinia pseudotuberculosis serotype O:1b (strain IP 31758) GN=hisG PE=3 SV=1
peg.513	3219.99	4386.24	2053.75	0.468226	-1.09472	0.00205958	0.00924408	gi|999999111|ref|Chr1.1|	573033	574502	+	1469	peg.513	GO:0003723;GO:0004540;GO:0090501;GO:0006396	K08301	proNOG00057	J	ribonuclease G [Yersinia pestis KIM10+]	sp|P0A9J2|RNG_ECO57 Ribonuclease G OS=Escherichia coli O157:H7 GN=rng PE=3 SV=2
peg.2959	613.237	391.286	835.188	2.13447	1.09388	0.0020753	0.0093011	gi|999999111|ref|Chr1.1|	3085267	3086571	-	1304	peg.2959	-	-	proNOG00275	S	hypothetical protein YPA_0949 [Yersinia pestis Antiqua]	sp|P44093|Y1011_HAEIN Uncharacterized protein HI_1011 OS=Haemophilus influenzae (strain ATCC 51907 / DSM 11121 / KW20 / Rd) GN=HI_1011 PE=1 SV=1
peg.1689	872.593	561.781	1183.41	2.10652	1.07486	0.00207649	0.0093011	gi|999999111|ref|Chr1.1|	1832897	1834969	+	2072	peg.1689	GO:0007155;GO:0009986;GO:0016021	-	-	-	hypothetical protein YPA_1170 [Yersinia pestis Antiqua]	sp|P11922|INVA_YERPS Invasin OS=Yersinia pseudotuberculosis serotype I (strain IP32953) GN=YPTB1668 PE=1 SV=2
peg.955	2085.26	2924.2	1246.32	0.42621	-1.23036	0.00208512	0.00932411	gi|999999111|ref|Chr1.1|	1055325	1055597	+	272	peg.955	GO:0003677;GO:0030261	K03530	proNOG51815	L	transcriptional regulator HU subunit beta [Yersinia pestis KIM10+]	sp|P0ACF6|DBHB_ECO57 DNA-binding protein HU-beta OS=Escherichia coli O157:H7 GN=hupB PE=3 SV=1
peg.1977	955.055	616.764	1293.35	2.09699	1.06832	0.00208585	0.00932411	gi|999999111|ref|Chr1.1|	2089363	2092566	+	3203	peg.1977	-	-	proNOG05797	S	phage tail protein [Yersinia pestis KIM10+]	sp|P03749|VHSJ_LAMBD Host specificity protein J OS=Enterobacteria phage lambda GN=J PE=4 SV=1
peg.2666	1353.48	1820.27	886.696	0.487123	-1.03764	0.00209322	0.00934759	gi|999999111|ref|Chr1.1|	2787978	2788520	+	542	peg.2666	-	K09906	proNOG00181	S	hypothetical protein y1588 [Yersinia pestis KIM10+]	sp|P76938|EPMC_ECOLI Elongation factor P hydroxylase OS=Escherichia coli (strain K12) GN=epmC PE=1 SV=2
peg.2587	508.037	693.771	322.302	0.464565	-1.10605	0.00212404	0.00947481	gi|999999111|ref|Chr1.1|	2709663	2710031	-	368	peg.2587	-	-	COG4461;proNOG70875	S	hypothetical protein y1256 [Yersinia pestis KIM10+]	-
peg.1390	4309.55	5764.62	2854.48	0.495173	-1.014	0.00212696	0.00947481	gi|999999111|ref|Chr1.1|	1525350	1526462	+	1112	peg.1390	GO:0005524;GO:0051536;GO:0016887;GO:0046872	K03593	proNOG01437	D	ATPase [Yersinia pestis KIM10+]	sp|P0AF09|MRP_ECOL6 Protein mrp OS=Escherichia coli O6:H1 (strain CFT073 / ATCC 700928 / UPEC) GN=mrp PE=3 SV=1
peg.3523	79.1758	46.5132	111.838	2.40445	1.26571	0.00212813	0.00947481	gi|999999111|ref|Chr1.1|	3718713	3719222	-	509	peg.3523	GO:0090305;GO:0003677;GO:0006313;GO:0004527;GO:0004803;GO:0005524	K07491	proNOG10281	L	IS1541, transposase, partial [Yersinia pestis]	sp|P59697|T200_SALTI Transposase for insertion sequence element IS200 OS=Salmonella typhi GN=tnpA1 PE=3 SV=1
peg.739	5191.88	8549.85	1833.9	0.214495	-2.22098	0.00213652	0.00950258	gi|999999111|ref|Chr1.1|	818554	818817	-	263	peg.739	-	-	proNOG58992	S	hypothetical protein y0666 [Yersinia pestis KIM10+]	sp|P64615|YHCN_ECOL6 Uncharacterized protein YhcN OS=Escherichia coli O6:H1 (strain CFT073 / ATCC 700928 / UPEC) GN=yhcN PE=3 SV=1
peg.1695	208.899	130.118	287.679	2.2109	1.14464	0.00213883	0.00950299	gi|999999111|ref|Chr1.1|	1837846	1838523	+	677	peg.1695	GO:0044781	K02389	proNOG53863	N	flagellar basal body rod modification protein [Yersinia pestis KIM10+]	sp|P0A1J0|FLGD_SALTI Basal-body rod modification protein FlgD OS=Salmonella typhi GN=flgD PE=3 SV=1
peg.1558	89.1132	52.438	125.788	2.3988	1.26231	0.00214091	0.00950299	gi|999999111|ref|Chr1.1|	1708775	1709068	+	293	peg.1558	GO:0016021;GO:0004888;GO:0006935;GO:0007165	K05877	proNOG00096	S	Methyl-accepting chemotaxis protein IV(dipeptide chemoreceptor protein) [Yersinia pestis]	sp|P21823|MCPD_ENTAK Methyl-accepting chemotaxis aspartate transducer OS=Enterobacter aerogenes (strain ATCC 13048 / DSM 30053 / JCM 1235 / KCTC 2190 / NBRC 13534 / NCIMB 10102 / NCTC 10006) GN=tas PE=3 SV=2
peg.3047	221.753	136.125	307.381	2.25808	1.1751	0.00214687	0.00951987	gi|999999111|ref|Chr1.1|	3178575	3179270	-	695	peg.3047	GO:0005886;GO:0015098;GO:0015689;GO:0016021	K02018	proNOG07126	P	molybdate ABC transporter permease [Yersinia pestis KIM10+]	sp|P0AF02|MODB_ECO57 Molybdenum transport system permease protein ModB OS=Escherichia coli O157:H7 GN=modB PE=3 SV=1
peg.2791	3900.41	5268.85	2531.97	0.480554	-1.05723	0.00215344	0.00953945	gi|999999111|ref|Chr1.1|	2911329	2912816	-	1487	peg.2791	GO:0005525;GO:0042254	K03977	proNOG00873	R	GTP-binding protein EngA [Yersinia pestis KIM10+]	sp|A7FFZ3|DER_YERP3 GTPase Der OS=Yersinia pseudotuberculosis serotype O:1b (strain IP 31758) GN=der PE=3 SV=1
peg.1816	205.212	127.699	282.726	2.214	1.14666	0.00215684	0.00954495	gi|999999111|ref|Chr1.1|	1940483	1941289	+	806	peg.1816	GO:0016787	-	proNOG16267	R	hypothetical protein YPA_1362 [Yersinia pestis Antiqua]	sp|P64981|Y2300_MYCTU Uncharacterized protein Rv2300c/MT2357 OS=Mycobacterium tuberculosis GN=Rv2300c PE=4 SV=1
peg.3600	131.201	79.2031	183.198	2.31302	1.20978	0.002179	0.00963337	gi|999999111|ref|Chr1.1|	3795912	3796424	-	512	peg.3600	GO:0016021	-	proNOG86080	S	hypothetical protein y3563 [Yersinia pestis KIM10+]	-
peg.3597	840.073	539.322	1140.82	2.11529	1.08086	0.00219064	0.00967515	gi|999999111|ref|Chr1.1|	3790182	3792083	+	1901	peg.3597	GO:0005886;GO:0006810;GO:0016021	K15547	proNOG13655	S	hypothetical protein y3559 [Yersinia pestis KIM10+]	sp|Q8X5R8|MDTO_ECO57 Multidrug resistance protein MdtO OS=Escherichia coli O157:H7 GN=mdtO PE=3 SV=2
peg.1160	2252.01	3366.99	1137.03	0.337699	-1.56619	0.00221154	0.00975772	gi|999999111|ref|Chr1.1|	1266972	1267991	-	1019	peg.1160	GO:0006810;GO:0046872;GO:0005215	K02012	proNOG03549	P	iron(III)-binding periplasmic protein [Yersinia pestis KIM10+]	sp|P21408|FBPA_SERMA Fe(3+)-binding periplasmic protein OS=Serratia marcescens GN=fbpA PE=1 SV=1
peg.1331	166.425	102.812	230.039	2.23746	1.16187	0.0022421	0.00988266	gi|999999111|ref|Chr1.1|	1456167	1456658	+	491	peg.1331	-	K11903	proNOG06576	S	hypothetical protein y2700 [Yersinia pestis KIM10+]	sp|Q9HI36|MAJE_PSEAE Major exported protein OS=Pseudomonas aeruginosa (strain ATCC 15692 / PAO1 / 1C / PRS 101 / LMG 12228) GN=hcpA PE=1 SV=1
peg.230	163.248	234.226	92.2703	0.393937	-1.34396	0.00225239	0.00991815	gi|999999111|ref|Chr1.1|	257620	257820	+	200	peg.230	GO:0009405;GO:0090305;GO:0004519	-	-	-	hypothetical protein y0346 [Yersinia pestis KIM10+]	-
peg.4253	983.416	1330.19	636.639	0.478606	-1.06309	0.00226627	0.00996932	gi|999999111|ref|Chr1.1|	4470278	4470841	+	563	peg.4253	GO:0015920;GO:0043165;GO:0015221;GO:0005887	K11719	proNOG63586	M	hypothetical protein y0151 [Yersinia pestis KIM10+]	sp|P0ADW1|LPTC_ECO57 Lipopolysaccharide export system protein LptC OS=Escherichia coli O157:H7 GN=lptC PE=3 SV=1
peg.720	412.611	758.827	66.3955	0.0874975	-3.51461	0.00227685	0.0100059	gi|999999111|ref|Chr1.1|	797238	797465	+	227	peg.720	GO:0003735;GO:0022627;GO:0019843;GO:0006412	K02963	proNOG51791;COG0238	J	30S ribosomal protein S18 [Yersinia pestis KIM10+]	sp|A8G8W6|RS18_SERP5 30S ribosomal protein S18 OS=Serratia proteamaculans (strain 568) GN=rpsR PE=3 SV=1
peg.1231	3154.3	4274.04	2034.56	0.476028	-1.07088	0.00228901	0.0100494	gi|999999111|ref|Chr1.1|	1339647	1340141	+	494	peg.1231	GO:0003700;GO:0043565;GO:0006355;GO:0005622	K03719	proNOG08273	K	leucine-responsive transcriptional regulator [Yersinia pestis KIM10+]	sp|P0A2S0|LRP_SALTY Leucine-responsive regulatory protein OS=Salmonella typhimurium (strain LT2 / SGSC1412 / ATCC 700720) GN=lrp PE=3 SV=2
peg.2042	1231.11	106.432	2355.79	22.1343	4.46821	0.00229196	0.0100523	gi|999999111|ref|Chr1.1|	2160221	2160466	-	245	peg.2042	-	K09981	-	-	hypothetical protein YPA_1550 [Yersinia pestis Antiqua]	-
peg.2068	1803.51	2427.18	1179.85	0.4861	-1.04067	0.00229761	0.0100572	gi|999999111|ref|Chr1.1|	2181060	2182106	+	1046	peg.2068	GO:0016021;GO:0006508;GO:0005886;GO:0004252	K04774	proNOG01072	UO	periplasmic protease [Yersinia pestis KIM10+]	sp|P0AG14|SOHB_ECOLI Probable protease SohB OS=Escherichia coli (strain K12) GN=sohB PE=1 SV=1
peg.2033	226.965	142.534	311.396	2.18471	1.12744	0.00229919	0.0100572	gi|999999111|ref|Chr1.1|	2152096	2153001	+	905	peg.2033	GO:0005886;GO:0006810;GO:0016021	K15582	proNOG03731	P	oligopeptide transport system permease [Yersinia pestis KIM10+]	sp|P0AFH7|OPPC_ECO57 Oligopeptide transport system permease protein OppC OS=Escherichia coli O157:H7 GN=oppC PE=3 SV=1
peg.416	229.173	141.388	316.957	2.24175	1.16462	0.0022999	0.0100572	gi|999999111|ref|Chr1.1|	472587	472823	+	236	peg.416	GO:0008152;GO:0016798	-	-	-	glycosidase [Yersinia pseudotuberculosis PB1/+]	-
peg.1473	2914.59	3887.88	1941.3	0.499321	-1.00196	0.00231311	0.010105	gi|999999111|ref|Chr1.1|	1616167	1617096	+	929	peg.1473	GO:0004314;GO:0008152	K00645	proNOG01164	I	malonyl CoA-ACP transacylase [Yersinia pestis KIM10+]	sp|O85140|FABD_SALTY Malonyl CoA-acyl carrier protein transacylase OS=Salmonella typhimurium (strain LT2 / SGSC1412 / ATCC 700720) GN=fabD PE=1 SV=3
peg.135	1309.01	1784.78	833.241	0.46686	-1.09894	0.00232361	0.0101356	gi|999999111|ref|Chr1.1|	140025	140867	-	842	peg.135	GO:0070475;GO:0036307;GO:0003723	K07115	proNOG03648	R	hypothetical protein y3853 [Yersinia pestis KIM10+]	sp|P37634|RLMJ_ECOLI Ribosomal RNA large subunit methyltransferase J OS=Escherichia coli (strain K12) GN=rlmJ PE=1 SV=1
peg.3428	659.847	916.321	403.373	0.440209	-1.18374	0.00232469	0.0101356	gi|999999111|ref|Chr1.1|	3604606	3604965	+	359	peg.3428	-	-	proNOG86492	S	hypothetical protein A1122_01090 [Yersinia pestis A1122]	-
peg.3854	2601.65	3493.74	1709.57	0.489326	-1.03113	0.00233561	0.0101732	gi|999999111|ref|Chr1.1|	4072042	4072782	-	740	peg.3854	GO:0005829;GO:0000453;GO:0070039;GO:0003723	K03218	proNOG02473	J	23S rRNA (guanosine-2&apos;-O-)-methyltransferase [Yersinia pestis KIM10+]	sp|Q8ZIV4|RLMB_YERPE 23S rRNA (guanosine-2&apos;-O-)-methyltransferase RlmB OS=Yersinia pestis GN=rlmB PE=3 SV=1
peg.3661	1003.3	1347.28	659.326	0.489376	-1.03098	0.00234137	0.0101882	gi|999999111|ref|Chr1.1|	3865853	3866680	-	827	peg.3661	GO:0032153;GO:0005887;GO:0043093	K03589	proNOG53674	M	cell division protein FtsQ [Yersinia pestis KIM10+]	sp|Q7CGB1|FTSQ_YERPE Cell division protein FtsQ OS=Yersinia pestis GN=ftsQ PE=3 SV=1
peg.4100	2034.73	2741.38	1328.07	0.484452	-1.04557	0.00237006	0.0103016	gi|999999111|ref|Chr1.1|	4316050	4316931	+	881	peg.4100	GO:0006457;GO:0005737;GO:0051082	K04083	proNOG04626	O	heat shock protein 33 [Yersinia pestis KIM10+]	sp|A7FNU7|HSLO_YERP3 33 kDa chaperonin OS=Yersinia pseudotuberculosis serotype O:1b (strain IP 31758) GN=hslO PE=3 SV=1
peg.3565	2926.54	3898.09	1955	0.501526	-0.995602	0.0023721	0.0103016	gi|999999111|ref|Chr1.1|	3759257	3759538	+	281	peg.3565	-	K09806	proNOG62537	S	hypothetical protein y3522 [Yersinia pestis KIM10+]	sp|Q46868|YQIC_ECOLI Uncharacterized protein YqiC OS=Escherichia coli (strain K12) GN=yqiC PE=1 SV=2
peg.3802	4301.37	5779.1	2823.64	0.488595	-1.03329	0.00237716	0.0103135	gi|999999111|ref|Chr1.1|	4018922	4020511	-	1589	peg.3802	GO:0005737;GO:0016150;GO:0016149;GO:0006449;GO:0003924;GO:0005525	K02837	proNOG02266	J	peptide chain release factor 3 [Yersinia pestis KIM10+]	sp|Q1C156|RF3_YERPA Peptide chain release factor 3 OS=Yersinia pestis bv. Antiqua (strain Antiqua) GN=prfC PE=3 SV=1
peg.1707	262.052	164.173	359.932	2.1924	1.13251	0.00239858	0.0103962	gi|999999111|ref|Chr1.1|	1852462	1853457	+	995	peg.1707	-	K02058	proNOG12470	G	solute-binding periplasmic protein [Yersinia pestis KIM10+]	sp|Q5PJE4|LSRB_SALPA Autoinducer 2-binding protein LsrB OS=Salmonella paratyphi A (strain ATCC 9150 / SARB42) GN=lsrB PE=3 SV=1
peg.3746	158.067	97.2957	218.838	2.2492	1.16941	0.00240762	0.0104159	gi|999999111|ref|Chr1.1|	3960016	3960525	-	509	peg.3746	GO:0004527;GO:0004803;GO:0006313;GO:0090305;GO:0003677;GO:0004519	K07491	proNOG10281	L	transposase [Yersinia pestis KIM10+]	sp|P59697|T200_SALTI Transposase for insertion sequence element IS200 OS=Salmonella typhi GN=tnpA1 PE=3 SV=1
peg.1978	163.865	102.586	225.145	2.1947	1.13402	0.00240783	0.0104159	gi|999999111|ref|Chr1.1|	2092566	2093564	+	998	peg.1978	-	-	proNOG76514	S	hypothetical protein y2187 [Yersinia pestis KIM10+]	-
peg.3135	1114.98	1509.32	720.647	0.477465	-1.06653	0.00241805	0.0104498	gi|999999111|ref|Chr1.1|	3262941	3263489	-	548	peg.3135	-	-	proNOG33747	S	hypothetical protein YPA_0542 [Yersinia pestis Antiqua]	sp|P0AA97|YAEQ_ECOLI Uncharacterized protein YaeQ OS=Escherichia coli (strain K12) GN=yaeQ PE=1 SV=1
peg.519	1042.51	677.829	1407.19	2.07603	1.05382	0.00242321	0.0104619	gi|999999111|ref|Chr1.1|	583928	586759	-	2831	peg.519	GO:0097264;GO:0004725;GO:0008138;GO:0035335	K11021	proNOG11260	M	toxin subunit [Yersinia pestis KIM10+]	sp|P16919|RHSD_ECOLI Protein RhsD OS=Escherichia coli (strain K12) GN=rhsD PE=2 SV=3
peg.2273	5912.28	7881.41	3943.14	0.50031	-0.999107	0.00243299	0.0104939	gi|999999111|ref|Chr1.1|	2389494	2390906	+	1412	peg.2273	GO:0030955;GO:0000287;GO:0006096;GO:0016301;GO:0004743	K00873	proNOG00178	G	pyruvate kinase [Yersinia pestis KIM10+]	sp|P77983|KPYK1_SALTY Pyruvate kinase I OS=Salmonella typhimurium (strain LT2 / SGSC1412 / ATCC 700720) GN=pykF PE=3 SV=2
peg.3792	3160.95	4232.68	2089.23	0.493594	-1.0186	0.00244905	0.0105454	gi|999999111|ref|Chr1.1|	4008666	4009385	-	719	peg.3792	GO:0004731;GO:0042278	K03784	proNOG06782	F	purine nucleoside phosphorylase [Yersinia pestis Antiqua]	sp|Q1C166|DEOD_YERPA Purine nucleoside phosphorylase DeoD-type OS=Yersinia pestis bv. Antiqua (strain Antiqua) GN=deoD PE=3 SV=1
peg.2366	120.601	70.4231	170.779	2.42505	1.27801	0.0024497	0.0105454	gi|999999111|ref|Chr1.1|	2484674	2485066	-	392	peg.2366	-	-	-	-	hypothetical protein YPA_1979 [Yersinia pestis Antiqua]	-
peg.1712	188.487	262.13	114.844	0.438117	-1.19061	0.00246323	0.0105933	gi|999999111|ref|Chr1.1|	1857855	1858037	-	182	peg.1712	GO:0003729	-	proNOG63342	N	hypothetical protein y2489 [Yersinia pestis KIM10+]	-
peg.3254	1213.16	1718.7	707.632	0.411725	-1.28025	0.00247487	0.010627	gi|999999111|ref|Chr1.1|	3420166	3420438	-	272	peg.3254	GO:0005506	-	proNOG53479	P	hypothetical protein y3340 [Yersinia pestis KIM10+]	sp|Q1CB93|FETP_YERPA Probable Fe(2+)-trafficking protein OS=Yersinia pestis bv. Antiqua (strain Antiqua) GN=YPA_0311 PE=3 SV=1
peg.623	569.388	365.109	773.667	2.119	1.08338	0.00247586	0.010627	gi|999999111|ref|Chr1.1|	700169	701587	+	1418	peg.623	GO:0004851;GO:0009236;GO:0019354;GO:0051287;GO:0032259;GO:0043115;GO:0055114;GO:0051266	K02302	proNOG00886	H	siroheme synthase [Yersinia pestis Nepal516]	sp|Q1CLS2|CYSG1_YERPN Siroheme synthase 1 OS=Yersinia pestis bv. Antiqua (strain Nepal516) GN=cysG1 PE=3 SV=1
peg.309	3003.48	4050.7	1956.27	0.482945	-1.05007	0.0024785	0.010628	gi|999999111|ref|Chr1.1|	338324	339931	+	1607	peg.309	GO:0031226;GO:0006614;GO:0005525;GO:0003924;GO:0051301;GO:0005737	K03110	proNOG101219	U	cell division protein [Yersinia pestis Nepal516]	sp|P10121|FTSY_ECOLI Signal recognition particle receptor FtsY OS=Escherichia coli (strain K12) GN=ftsY PE=1 SV=1
peg.2481	201.643	124.264	279.021	2.24539	1.16696	0.00248828	0.0106596	gi|999999111|ref|Chr1.1|	2610849	2611664	+	815	peg.2481	GO:0008880;GO:0019310;GO:0016310;GO:0047590	K03337	proNOG03317	G	hypothetical protein y1155 [Yersinia pestis KIM10+]	sp|A4IPB4|IOLB_GEOTN 5-deoxy-glucuronate isomerase OS=Geobacillus thermodenitrificans (strain NG80-2) GN=iolB PE=3 SV=1
peg.1698	172.54	107.328	237.752	2.21518	1.14742	0.00249475	0.010677	gi|999999111|ref|Chr1.1|	1840643	1841341	+	698	peg.1698	GO:0071973;GO:0009426	K02392	proNOG01008	N	flagellar basal body rod protein FlgG [Yersinia pseudotuberculosis IP 32953]	sp|P0A1J4|FLGG_SALTI Flagellar basal-body rod protein FlgG OS=Salmonella typhi GN=flgG PE=3 SV=1
peg.599	1048.45	1415.6	681.294	0.481275	-1.05507	0.00255968	0.0109442	gi|999999111|ref|Chr1.1|	675385	675729	+	344	peg.599	GO:0051539;GO:0005759;GO:0005198;GO:0016226;GO:0005829;GO:0097428;GO:0008198;GO:0051537	K15724	proNOG41912	S	iron-sulfur cluster insertion protein ErpA [Yersinia pseudotuberculosis IP 32953]	sp|A7FM07|ERPA_YERP3 Iron-sulfur cluster insertion protein ErpA OS=Yersinia pseudotuberculosis serotype O:1b (strain IP 31758) GN=erpA PE=3 SV=1
peg.3878	133.852	82.375	185.329	2.24982	1.16981	0.00256387	0.0109515	gi|999999111|ref|Chr1.1|	4102927	4103436	+	509	peg.3878	GO:0004527;GO:0004803;GO:0006313;GO:0090305;GO:0003677;GO:0004519	K07491	proNOG10281	L	transposase [Yersinia pestis KIM10+]	sp|P59697|T200_SALTI Transposase for insertion sequence element IS200 OS=Salmonella typhi GN=tnpA1 PE=3 SV=1
peg.1223	171.459	101.774	241.145	2.36942	1.24454	0.00258357	0.0110251	gi|999999111|ref|Chr1.1|	1331772	1332281	+	509	peg.1223	GO:0006313;GO:0003677;GO:0090305;GO:0004803;GO:0004527;GO:0005524	K07491	proNOG10281	L	IS1541, transposase, partial [Yersinia pestis]	sp|P59697|T200_SALTI Transposase for insertion sequence element IS200 OS=Salmonella typhi GN=tnpA1 PE=3 SV=1
peg.2480	323.43	205.023	441.838	2.15507	1.10773	0.00260876	0.0111218	gi|999999111|ref|Chr1.1|	2609787	2610839	+	1052	peg.2480	GO:0004519;GO:0090305;GO:0016853	K03335	proNOG04112	G	hypothetical protein y1154 [Yersinia pestis KIM10+]	sp|P49304|MOCC_RHIML Rhizopine catabolism protein MocC OS=Rhizobium meliloti GN=mocC PE=3 SV=1
peg.3505	574.256	373.241	775.272	2.07714	1.0546	0.00261594	0.0111417	gi|999999111|ref|Chr1.1|	3700038	3701678	-	1640	peg.3505	GO:0009431;GO:0071973;GO:0016021;GO:0003774	K02409	proNOG00116	N	flagellar MS-ring protein [Yersinia pestis KIM10+]	sp|Q51463|FLIF_PSEAE Flagellar M-ring protein OS=Pseudomonas aeruginosa (strain ATCC 15692 / PAO1 / 1C / PRS 101 / LMG 12228) GN=fliF PE=3 SV=2
peg.399	849.775	1147.36	552.194	0.481276	-1.05506	0.00262051	0.0111504	gi|999999111|ref|Chr1.1|	445575	446504	+	929	peg.399	GO:0019281;GO:0008899;GO:0005737	K00651	proNOG02313	E	homoserine O-succinyltransferase [Yersinia pestis KIM10+]	sp|A7FDF8|META_YERP3 Homoserine O-succinyltransferase OS=Yersinia pseudotuberculosis serotype O:1b (strain IP 31758) GN=metA PE=3 SV=1
peg.2741	3178.44	5142.3	1214.57	0.236193	-2.08196	0.00262977	0.011179	gi|999999111|ref|Chr1.1|	2856278	2857321	+	1043	peg.2741	GO:0005737;GO:0006189;GO:0004641;GO:0005524	K01933	proNOG01929	F	phosphoribosylaminoimidazole synthetase [Yersinia pestis KIM10+]	sp|Q1C5P2|PUR5_YERPA Phosphoribosylformylglycinamidine cyclo-ligase OS=Yersinia pestis bv. Antiqua (strain Antiqua) GN=purM PE=3 SV=1
peg.2963	301.621	440.98	162.262	0.367957	-1.44239	0.00267778	0.0113722	gi|999999111|ref|Chr1.1|	3088463	3088705	+	242	peg.2963	-	-	proNOG63319	S	virulence protein [Yersinia pestis KIM10+]	sp|P0A1G4|MSGA_SALTI Virulence protein MsgA OS=Salmonella typhi GN=msgA PE=3 SV=1
peg.3387	179.039	253.766	104.312	0.411056	-1.28259	0.00269524	0.0114354	gi|999999111|ref|Chr1.1|	3561236	3561364	-	128	peg.3387	GO:0016021	-	-	-	hypothetical protein YpAngola_A3378 [Yersinia pestis Angola]	-
peg.1197	226.431	143.06	309.802	2.16553	1.11472	0.00270572	0.0114688	gi|999999111|ref|Chr1.1|	1304123	1304920	+	797	peg.1197	GO:0030410;GO:0030418	-	proNOG75078	R	hypothetical protein y2836 [Yersinia pestis KIM10+]	-
peg.1086	391.178	251.115	531.24	2.11552	1.08102	0.00272122	0.0115235	gi|999999111|ref|Chr1.1|	1187653	1188582	-	929	peg.1086	GO:0006782;GO:0004109;GO:0055114;GO:0005737;GO:0046872;GO:0042803	K00228	proNOG02299	H	coproporphyrinogen III oxidase [Yersinia pestis KIM10+]	sp|Q1C5T7|HEM6_YERPA Coproporphyrinogen-III oxidase, aerobic OS=Yersinia pestis bv. Antiqua (strain Antiqua) GN=hemF PE=3 SV=1
peg.2527	89.4536	53.5379	125.369	2.34169	1.22755	0.00273638	0.0115766	gi|999999111|ref|Chr1.1|	2657021	2657530	+	509	peg.2527	GO:0004527;GO:0004803;GO:0006313;GO:0090305;GO:0003677;GO:0004519	K07491	proNOG10281	L	transposase [Yersinia pestis KIM10+]	sp|P59697|T200_SALTI Transposase for insertion sequence element IS200 OS=Salmonella typhi GN=tnpA1 PE=3 SV=1
peg.3288	136.853	84.3873	189.32	2.24346	1.16573	0.0027484	0.0116089	gi|999999111|ref|Chr1.1|	3458210	3458719	+	509	peg.3288	GO:0090305;GO:0003677;GO:0006313;GO:0004527;GO:0004803;GO:0005524	K07491	proNOG10281	L	IS1541, transposase, partial [Yersinia pestis]	sp|P59697|T200_SALTI Transposase for insertion sequence element IS200 OS=Salmonella typhi GN=tnpA1 PE=3 SV=1
peg.4032	94.8711	57.6724	132.07	2.29	1.19535	0.00274928	0.0116089	gi|999999111|ref|Chr1.1|	4249356	4249865	-	509	peg.4032	GO:0004527;GO:0004803;GO:0004519;GO:0003677;GO:0090305;GO:0006313	K07491	proNOG10281	L	transposase [Yersinia pestis KIM10+]	sp|P59697|T200_SALTI Transposase for insertion sequence element IS200 OS=Salmonella typhi GN=tnpA1 PE=3 SV=1
peg.3044	4024.57	5348.62	2700.51	0.504899	-0.985933	0.002769	0.0116811	gi|999999111|ref|Chr1.1|	3175330	3176334	-	1004	peg.3044	GO:0006006;GO:0006098;GO:0017057	K07404	proNOG04202	G	6-phosphogluconolactonase [Yersinia pestis KIM10+]	sp|A7FKN1|6PGL_YERP3 6-phosphogluconolactonase OS=Yersinia pseudotuberculosis serotype O:1b (strain IP 31758) GN=pgl PE=3 SV=1
peg.2007	1705.58	2565.29	845.862	0.329733	-1.60063	0.00278576	0.0117406	gi|999999111|ref|Chr1.1|	2125054	2125605	+	551	peg.2007	GO:0055114;GO:0016491	-	proNOG38185	C	hypothetical protein y2159 [Yersinia pestis KIM10+]	sp|P0ACY2|YDJA_ECO57 Putative NAD(P)H nitroreductase YdjA OS=Escherichia coli O157:H7 GN=ydjA PE=3 SV=1
peg.1104	283.216	181.606	384.825	2.11901	1.08339	0.00279154	0.0117537	gi|999999111|ref|Chr1.1|	1204835	1205668	+	833	peg.1104	GO:0016021;GO:1902358;GO:0015419	K02046	proNOG02347	P	sulfate/thiosulfate transporter subunit [Yersinia pestis KIM10+]	sp|P16701|CYST_ECOLI Sulfate transport system permease protein CysT OS=Escherichia coli (strain K12) GN=cysU PE=3 SV=1
peg.4041	26876.2	37423.7	16328.8	0.436321	-1.19654	0.00282055	0.0118646	gi|999999111|ref|Chr1.1|	4256598	4257398	-	800	peg.4041	GO:0000413;GO:0003755;GO:0006457	K03772	proNOG32888	O	FKBP-type peptidylprolyl isomerase [Yersinia pseudotuberculosis IP 32953]	sp|P65765|FKBA_ECO57 FKBP-type peptidyl-prolyl cis-trans isomerase FkpA OS=Escherichia coli O157:H7 GN=fkpA PE=3 SV=1
peg.1072	252.698	161.395	344.002	2.13142	1.09182	0.002825	0.011872	gi|999999111|ref|Chr1.1|	1172407	1172955	-	548	peg.1072	GO:0016021;GO:0016787	K07038	proNOG54410	R	hypothetical protein y1437 [Yersinia pestis KIM10+]	sp|P45570|YBCI_ECOLI Inner membrane protein YbcI OS=Escherichia coli (strain K12) GN=ybcI PE=1 SV=1
peg.3417	933.849	1252.4	615.297	0.491294	-1.02534	0.00283466	0.0119013	gi|999999111|ref|Chr1.1|	3590367	3591002	-	635	peg.3417	GO:0055114;GO:0015035	K07396	proNOG25419	O	hypothetical protein y3189 [Yersinia pestis KIM10+]	-
peg.775	595.516	386.281	804.751	2.08333	1.05889	0.00285437	0.0119726	gi|999999111|ref|Chr1.1|	853324	854484	+	1160	peg.775	GO:0016020;GO:0055085	K03585	proNOG01670	V	multidrug efflux protein [Yersinia pestis KIM10+]	sp|Q9WWZ9|TTGA_PSEPU Toluene efflux pump periplasmic linker protein TtgA OS=Pseudomonas putida GN=ttgA PE=2 SV=1
peg.796	331.326	209.499	453.152	2.16302	1.11305	0.00286938	0.0120242	gi|999999111|ref|Chr1.1|	876055	876846	-	791	peg.796	GO:0016887;GO:0016829;GO:0005524	K05780	proNOG05915	P	phosphonates transport ATP-binding protein [Yersinia pestis biovar Microtus str. 91001]	sp|P16679|PHNL_ECOLI Alpha-D-ribose 1-methylphosphonate 5-triphosphate synthase subunit PhnL OS=Escherichia coli (strain K12) GN=phnL PE=1 SV=1
peg.3038	351.011	226.095	475.927	2.10499	1.07382	0.0028802	0.0120581	gi|999999111|ref|Chr1.1|	3169226	3169936	+	710	peg.3038	GO:0005524;GO:0016887	-	proNOG05267	E	ABC transporter ATP-binding protein [Yersinia pestis KIM10+]	sp|P0A192|LIVF_SALTI High-affinity branched-chain amino acid transport ATP-binding protein LivF OS=Salmonella typhi GN=livF PE=3 SV=1
peg.1667	2166.46	2925.59	1407.32	0.481038	-1.05578	0.00288615	0.0120716	gi|999999111|ref|Chr1.1|	1815196	1816578	+	1382	peg.1667	GO:0034459;GO:0005524;GO:0005737;GO:0000027;GO:0003723	K05591	proNOG00124	L	ATP-dependent RNA helicase DbpA [Yersinia pestis KIM10+]	sp|P21693|DBPA_ECOLI ATP-dependent RNA helicase DbpA OS=Escherichia coli (strain K12) GN=dbpA PE=1 SV=2
peg.3925	1765.32	1162.37	2368.27	2.03744	1.02676	0.00289537	0.0120987	gi|999999111|ref|Chr1.1|	4154510	4158319	+	3809	peg.3925	GO:0019867	-	-	-	hypothetical protein YP_0465 [Yersinia pestis biovar Microtus str. 91001]	sp|P77286|YDEU_ECOLI Uncharacterized protein YdeU OS=Escherichia coli (strain K12) GN=ydeU PE=5 SV=1
peg.3239	167.402	104.214	230.59	2.21266	1.14578	0.00290245	0.0121168	gi|999999111|ref|Chr1.1|	3401982	3402617	+	635	peg.3239	-	-	proNOG101054;COG4253	S	hypothetical protein y3354 [Yersinia pestis KIM10+]	-
peg.1597	658.695	430.711	886.679	2.05864	1.04169	0.00295561	0.0123221	gi|999999111|ref|Chr1.1|	1744498	1747110	+	2612	peg.1597	GO:0006810;GO:0009279;GO:0005215;GO:0016021	K07347	proNOG01488	M	usher protein [Yersinia pestis KIM10+]	sp|P21647|MRKC_KLEPN Outer membrane usher protein MrkC OS=Klebsiella pneumoniae GN=mrkC PE=3 SV=1
peg.2312	23573	32442.3	14703.7	0.453226	-1.1417	0.00295718	0.0123221	gi|999999111|ref|Chr1.1|	2432578	2432928	-	350	peg.2312	GO:0003743;GO:0006413;GO:0005737	K02520	proNOG33228	J	translation initiation factor IF-3 [Yersinia pestis biovar Microtus str. 91001]	sp|A7FHG2|IF3_YERP3 Translation initiation factor IF-3 OS=Yersinia pseudotuberculosis serotype O:1b (strain IP 31758) GN=infC PE=3 SV=1
peg.2850	251.614	128.344	374.885	2.92094	1.54643	0.00298073	0.0124085	gi|999999111|ref|Chr1.1|	2976543	2977322	-	779	peg.2850	GO:0004527;GO:0043565;GO:0005524;GO:0003964;GO:0090305;GO:0004519;GO:0006278;GO:0006260	-	proNOG05299	L	transposase/IS protein [Yersinia pestis CO92]	sp|P15026|ISTB_PSEAI Insertion sequence IS21 putative ATP-binding protein OS=Pseudomonas aeruginosa GN=istB PE=3 SV=2
peg.1943	43.6121	24.0276	63.1966	2.63017	1.39515	0.00298443	0.0124091	gi|999999111|ref|Chr1.1|	2064222	2064353	-	131	peg.1943	GO:0016021	-	-	-	hypothetical protein [Yersinia pestis]	-
peg.2210	360.533	485.935	235.13	0.483872	-1.0473	0.00298965	0.0124091	gi|999999111|ref|Chr1.1|	2325521	2325853	-	332	peg.2210	GO:0015297;GO:0005887;GO:0031460;GO:0015220;GO:0015199;GO:0015871;GO:0055085	K03297	proNOG51822	P	quaternary ammonium compound-resistance protein [Yersinia pestis Antiqua]	sp|P0AGC9|QACE_ECOLX Quaternary ammonium compound-resistance protein QacE OS=Escherichia coli GN=qacE PE=3 SV=1
peg.2765	810.276	1089.95	530.6	0.48681	-1.03857	0.00299196	0.0124091	gi|999999111|ref|Chr1.1|	2891191	2891910	+	719	peg.2765	GO:0000160;GO:0003677;GO:0006355;GO:0005622	K07664	proNOG04791	T	DNA-binding transcriptional regulator BaeR [Yersinia pestis KIM10+]	sp|P69229|BAER_ECOL6 Transcriptional regulatory protein BaeR OS=Escherichia coli O6:H1 (strain CFT073 / ATCC 700928 / UPEC) GN=baeR PE=3 SV=1
peg.4645	2475.28	783.57	4166.99	5.31796	2.41087	0.0029921	0.0124091	gi|999999111|ref|Plas3.1|	61138	61578	-	440	peg.4645	GO:0016020	-	proNOG85083	K	low calcium response protein R [Yersinia pestis CO92]	sp|P69959|LCRR_YERPE Low calcium response locus protein R OS=Yersinia pestis GN=lcrR PE=4 SV=1
peg.566	165.116	102.547	227.684	2.22028	1.15074	0.00299845	0.0124238	gi|999999111|ref|Chr1.1|	639145	639654	+	509	peg.566	GO:0004527;GO:0004803;GO:0006313;GO:0003677;GO:0004519;GO:0090305	K07491	proNOG10281	L	transposase [Yersinia pestis KIM10+]	sp|P59697|T200_SALTI Transposase for insertion sequence element IS200 OS=Salmonella typhi GN=tnpA1 PE=3 SV=1
peg.3944	1073.18	1469.47	676.886	0.460633	-1.11831	0.00300469	0.0124379	gi|999999111|ref|Chr1.1|	4179744	4180232	+	488	peg.3944	-	-	proNOG46894	S	hypothetical protein y0549 [Yersinia pestis KIM10+]	sp|P75010|TERW_SERMA Tellurium resistance protein TerW OS=Serratia marcescens GN=terW PE=4 SV=1
peg.2263	2764.66	3725.29	1804.02	0.484263	-1.04614	0.00309913	0.0128169	gi|999999111|ref|Chr1.1|	2378631	2379482	+	851	peg.2263	-	K19303	proNOG53271	M	hypothetical protein YPN_1839 [Yersinia pestis Nepal516]	sp|P76190|YDHO_ECOLI Probable endopeptidase YdhO OS=Escherichia coli (strain K12) GN=ydhO PE=3 SV=1
peg.909	1070.35	1453.12	687.569	0.473166	-1.07958	0.00310558	0.0128316	gi|999999111|ref|Chr1.1|	1007364	1008755	+	1391	peg.909	GO:0015179;GO:1902475;GO:0015297;GO:0005887	K11736	proNOG00751	E	permease [Yersinia pestis CO92]	sp|P37460|PROY_SALTY Proline-specific permease ProY OS=Salmonella typhimurium (strain LT2 / SGSC1412 / ATCC 700720) GN=proY PE=3 SV=3
peg.1856	2182.42	2907.32	1457.52	0.501327	-0.996176	0.00312098	0.0128832	gi|999999111|ref|Chr1.1|	1978862	1979485	-	623	peg.1856	GO:0009279;GO:0015031;GO:0008565	K02494	proNOG10213	M	molecular chaperone LolB [Yersinia pestis KIM10+]	sp|Q1C856|LOLB_YERPA Outer-membrane lipoprotein LolB OS=Yersinia pestis bv. Antiqua (strain Antiqua) GN=lolB PE=3 SV=1
peg.4479	5.94708	0	11.8942	Inf	Inf	0.00312494	0.0128875	gi|999999111|ref|Plas2.1|	7621	7785	-	164	peg.4479	-	-	-	-	hypothetical protein YPJ_pPCP10 [Yersinia pestis Java 9]	sp|P03051|ROP_ECOLX Regulatory protein rop OS=Escherichia coli GN=rop PE=1 SV=1
peg.2100	21.8315	9.92885	33.7341	3.39759	1.76451	0.00313878	0.0129269	gi|999999111|ref|Chr1.1|	2215879	2216031	-	152	peg.2100	GO:0016021	-	-	-	hypothetical protein y2089 [Yersinia pestis KIM10+]	-
peg.1868	342.829	217.326	468.331	2.15497	1.10767	0.00314035	0.0129269	gi|999999111|ref|Chr1.1|	1991006	1991881	-	875	peg.1868	GO:0006629;GO:0008889	-	proNOG04264	C	hypothetical protein y2283 [Yersinia pestis KIM10+]	sp|Q50687|Y2277_MYCTU Uncharacterized protein Rv2277c/MT2337 OS=Mycobacterium tuberculosis GN=Rv2277c PE=4 SV=1
peg.2532	704.54	462.738	946.341	2.04509	1.03217	0.00314331	0.0129271	gi|999999111|ref|Chr1.1|	2662455	2664518	+	2063	peg.2532	GO:0004563;GO:0030247;GO:0005975	K12373	-	-	beta-N-acetylhexosaminidase [Yersinia pestis Antiqua]	sp|Q54468|CHB_SERMA Chitobiase OS=Serratia marcescens GN=chb PE=1 SV=1
peg.148	383.332	249.838	516.825	2.06864	1.04868	0.00316218	0.0129878	gi|999999111|ref|Chr1.1|	156994	157986	+	992	peg.148	GO:0005886;GO:0015407;GO:0016021;GO:0015749	K10440	proNOG05524	G	sugar transport system permease [Yersinia pestis KIM10+]	sp|P44736|RBSC_HAEIN Ribose transport system permease protein RbsC OS=Haemophilus influenzae (strain ATCC 51907 / DSM 11121 / KW20 / Rd) GN=rbsC PE=3 SV=1
peg.3726	1730.94	2317.48	1144.39	0.493808	-1.01798	0.00316407	0.0129878	gi|999999111|ref|Chr1.1|	3940889	3941722	-	833	peg.3726	GO:0016021;GO:0051087;GO:0005886	K05801	COG1076	O	Dna-J like membrane chaperone protein [Yersinia pestis KIM10+]	sp|Q74Q30|DJLA_YERPE DnaJ-like protein DjlA OS=Yersinia pestis GN=djlA PE=3 SV=1
peg.2059	263.736	170.92	356.553	2.08607	1.06079	0.00316689	0.0129878	gi|999999111|ref|Chr1.1|	2172872	2173870	-	998	peg.2059	GO:0000287;GO:0004048;GO:0000162;GO:0016829	K00766	proNOG03032	E	anthranilate phosphoribosyltransferase [Yersinia pseudotuberculosis IP 31758]	sp|A7FI31|TRPD_YERP3 Anthranilate phosphoribosyltransferase OS=Yersinia pseudotuberculosis serotype O:1b (strain IP 31758) GN=trpD PE=3 SV=1
peg.729	5587.09	2181.19	8992.99	4.12297	2.04368	0.00317255	0.0129989	gi|999999111|ref|Chr1.1|	805097	805660	-	563	peg.729	-	K07109	proNOG37360	S	hypothetical protein YPTB0448 [Yersinia pseudotuberculosis IP 32953]	sp|P39187|YTFJ_ECOLI Uncharacterized protein YtfJ OS=Escherichia coli (strain K12) GN=ytfJ PE=1 SV=1
peg.2795	3890.61	5180.1	2601.12	0.502137	-0.993846	0.00322944	0.0132198	gi|999999111|ref|Chr1.1|	2916289	2917416	-	1127	peg.2795	GO:0019288;GO:0016114;GO:0005506;GO:0046429;GO:0051539;GO:0055114	K03526	proNOG00648	I	4-hydroxy-3-methylbut-2-en-1-yl diphosphate synthase [Yersinia pestis KIM10+]	sp|A7FFY9|ISPG_YERP3 4-hydroxy-3-methylbut-2-en-1-yl diphosphate synthase OS=Yersinia pseudotuberculosis serotype O:1b (strain IP 31758) GN=ispG PE=3 SV=1
peg.3563	4275.07	5729.82	2820.32	0.492217	-1.02263	0.0032612	0.0133374	gi|999999111|ref|Chr1.1|	3758035	3758688	-	653	peg.3563	GO:0000287;GO:0008686;GO:0030145;GO:0009231	K02858	proNOG01524	H	3,4-dihydroxy-2-butanone 4-phosphate synthase [Yersinia pestis KIM10+]	sp|A7FE82|RIBB_YERP3 3,4-dihydroxy-2-butanone 4-phosphate synthase OS=Yersinia pseudotuberculosis serotype O:1b (strain IP 31758) GN=ribB PE=3 SV=1
peg.3013	2032.87	3074.01	991.723	0.322616	-1.63211	0.00326426	0.0133376	gi|999999111|ref|Chr1.1|	3146712	3147185	-	473	peg.3013	-	-	proNOG35241	S	hypothetical protein y3003 [Yersinia pestis KIM10+]	sp|P33355|YEHS_ECOLI Uncharacterized protein YehS OS=Escherichia coli (strain K12) GN=yehS PE=4 SV=1
peg.2585	246.322	157.944	334.7	2.1191	1.08345	0.00331162	0.0135186	gi|999999111|ref|Chr1.1|	2708607	2709368	+	761	peg.2585	GO:0052777;GO:0046872;GO:0016740;GO:0006032;GO:0005737;GO:0000272;GO:0036311	K03478	proNOG03044	S	hypothetical protein y1255 [Yersinia pestis KIM10+]	sp|Q8ZDA6|CHBG_YERPE UPF0249 protein ChbG OS=Yersinia pestis GN=chbG PE=3 SV=1
peg.1559	294.58	188.555	400.605	2.1246	1.08719	0.00333811	0.0136142	gi|999999111|ref|Chr1.1|	1709226	1710113	+	887	peg.1559	GO:0006479;GO:0008983	K00575	proNOG05048	NT	chemotaxis methyltransferase CheR [Yersinia pestis KIM10+]	sp|P21824|CHER_ENTAK Chemotaxis protein methyltransferase OS=Enterobacter aerogenes (strain ATCC 13048 / DSM 30053 / JCM 1235 / KCTC 2190 / NBRC 13534 / NCIMB 10102 / NCTC 10006) GN=cheR PE=4 SV=2
peg.688	12403.8	16389.1	8418.54	0.513667	-0.961095	0.00334701	0.0136379	gi|999999111|ref|Chr1.1|	769640	772267	+	2627	peg.688	GO:0005524;GO:0004813;GO:0006400;GO:0008270;GO:0000049;GO:0005829;GO:0006419;GO:0016597	K01872	proNOG01576	J	alanyl-tRNA synthetase [Yersinia pestis KIM10+]	sp|Q8ZBT8|SYA_YERPE Alanine--tRNA ligase OS=Yersinia pestis GN=alaS PE=3 SV=1
peg.944	18279.1	24029.3	12528.9	0.5214	-0.939537	0.00336799	0.0137108	gi|999999111|ref|Chr1.1|	1041051	1043042	-	1991	peg.944	GO:0020037;GO:0016682;GO:1902600;GO:0016021;GO:0070469;GO:0009060;GO:0004129;GO:0005506	K02298	proNOG00013	C	cytochrome O ubiquinol oxidase subunit I [Yersinia pestis KIM10+]	sp|P0ABJ0|CYOB_ECO57 Ubiquinol oxidase subunit 1 OS=Escherichia coli O157:H7 GN=cyoB PE=3 SV=1
peg.1001	448.512	686.359	210.666	0.306932	-1.70401	0.00340885	0.0138643	gi|999999111|ref|Chr1.1|	1103373	1104656	+	1283	peg.1001	GO:0008767;GO:0055114;GO:0016491	-	proNOG106819	H	hypothetical protein y1072 [Yersinia pestis KIM10+]	-
peg.2886	3275.6	4365.12	2186.08	0.500806	-0.997675	0.00342018	0.0138976	gi|999999111|ref|Chr1.1|	3013472	3014329	+	857	peg.2886	GO:0008270;GO:0008081;GO:0003906;GO:0006284;GO:0008833;GO:0003677;GO:0090305	K01151	proNOG02684	L	endonuclease IV [Yersinia pseudotuberculosis IP 32953]	sp|Q1C982|END4_YERPA Probable endonuclease 4 OS=Yersinia pestis bv. Antiqua (strain Antiqua) GN=nfo PE=3 SV=1
peg.1002	134.301	196.1	72.5008	0.369713	-1.43552	0.00346072	0.0140495	gi|999999111|ref|Chr1.1|	1104730	1106073	+	1343	peg.1002	GO:0016021	-	proNOG84116	S	O-unit flippase [Yersinia pestis CO92]	-
peg.3434	1501.57	1988.51	1014.63	0.510246	-0.970735	0.00347202	0.0140824	gi|999999111|ref|Chr1.1|	3612017	3612811	+	794	peg.3434	GO:0004799;GO:0005737;GO:0006231;GO:0006235;GO:0032259	K00560	proNOG03494	F	thymidylate synthase [Yersinia pestis KIM10+]	sp|Q1CAR9|TYSY_YERPA Thymidylate synthase OS=Yersinia pestis bv. Antiqua (strain Antiqua) GN=thyA PE=3 SV=1
peg.3506	68.227	40.7118	95.7422	2.35171	1.23371	0.00350835	0.0142167	gi|999999111|ref|Chr1.1|	3701688	3702068	-	380	peg.3506	GO:0003774;GO:0009425;GO:0005198;GO:0071973	K02408	proNOG63925	N	hypothetical protein y3465 [Yersinia pestis KIM10+]	sp|Q02IR7|FLIE_PSEAB Flagellar hook-basal body complex protein FliE OS=Pseudomonas aeruginosa (strain UCBPP-PA14) GN=fliE PE=3 SV=1
peg.4084	2505.15	3354.07	1656.23	0.493797	-1.01801	0.00352458	0.0142694	gi|999999111|ref|Chr1.1|	4300360	4301175	-	815	peg.4084	GO:0009007;GO:0003676;GO:0032775	K06223	proNOG03146	L	DNA adenine methylase [Yersinia pestis KIM10+]	sp|P45454|DMA_SERMA DNA adenine methylase OS=Serratia marcescens GN=dam PE=3 SV=1
peg.1933	131.462	76.806	186.118	2.42323	1.27693	0.00353409	0.0142948	gi|999999111|ref|Chr1.1|	2059962	2060567	+	605	peg.1933	-	-	proNOG40404	S	phage ninG-like protein [Yersinia pestis KIM10+]	sp|P69174|NING_BP933 Protein ninG OS=Enterobacteria phage 933W GN=ninG PE=3 SV=1
peg.1913	38.8735	20.8072	56.9398	2.73655	1.45236	0.0035577	0.0143771	gi|999999111|ref|Chr1.1|	2041361	2041690	+	329	peg.1913	GO:0015606;GO:1903711;GO:0005887	K11742	proNOG43034	P	multidrug efflux system protein MdtI [Yersinia pestis Antiqua]	sp|A7FIB4|MDTI_YERP3 Spermidine export protein MdtI OS=Yersinia pseudotuberculosis serotype O:1b (strain IP 31758) GN=mdtI PE=3 SV=1
peg.3126	1930.65	2581.83	1279.46	0.495564	-1.01286	0.00356158	0.0143797	gi|999999111|ref|Chr1.1|	3255260	3255826	-	566	peg.3126	GO:0016311;GO:0005737;GO:0008270;GO:0097171;GO:0034200;GO:0009244;GO:0000287	K03273	proNOG03880	E	D,D-heptose 1,7-bisphosphate phosphatase [Yersinia pestis KIM10+]	sp|Q8ZH37|GMHB_YERPE D,D-heptose 1,7-bisphosphate phosphatase OS=Yersinia pestis GN=gmhB PE=3 SV=1
peg.2892	722.562	473.798	971.327	2.05009	1.03568	0.00356871	0.0143953	gi|999999111|ref|Chr1.1|	3020382	3022082	-	1700	peg.2892	GO:0005886;GO:0103111;GO:0005351;GO:0009401;GO:0015992;GO:0022877;GO:0015755;GO:0016021;GO:0034219	K02770	proNOG02097	G	PTS system fructose-specific transporter subunits IIBC [Yersinia pestis KIM10+]	sp|P20966|PTFBC_ECOLI PTS system fructose-specific EIIBC component OS=Escherichia coli (strain K12) GN=fruA PE=4 SV=1
peg.1948	91.4538	55.3509	127.557	2.30451	1.20446	0.00359245	0.0144779	gi|999999111|ref|Chr1.1|	2067206	2067544	+	338	peg.1948	-	-	-	-	hypothetical protein YPN_1575 [Yersinia pestis Nepal516]	-
peg.3891	203.488	130.306	276.67	2.12323	1.08626	0.0036079	0.0145269	gi|999999111|ref|Chr1.1|	4117815	4118372	-	557	peg.3891	-	K05796	proNOG25838	C	4Fe-4S ferredoxin [Yersinia pestis KIM10+]	sp|P0AAK6|HYDN_ECO57 Electron transport protein HydN OS=Escherichia coli O157:H7 GN=hydN PE=3 SV=1
peg.3465	210.883	134.794	286.971	2.12896	1.09015	0.00362272	0.0145733	gi|999999111|ref|Chr1.1|	3666407	3666922	-	515	peg.3465	GO:0043565	K07483	proNOG63178	L	transposase [Yersinia pestis KIM10+]	sp|Q47309|YI9A_ECOLX Insertion element IS1397 uncharacterized 20.1 kDa protein OS=Escherichia coli PE=3 SV=1
peg.4440	6.76919	1.47768	12.0607	8.16194	3.02891	0.00363842	0.0146231	gi|999999111|ref|Plas1.1|	97172	97393	+	221	peg.4440	GO:0090305;GO:0004519;GO:0004527;GO:0005524	-	proNOG86876	S	hypothetical protein, partial [Yersinia pestis]	sp|Q9S4X1|YUBE_ECOLI Uncharacterized protein YubE OS=Escherichia coli (strain K12) GN=yubE PE=4 SV=1
peg.482	143.312	90.7317	195.892	2.15902	1.11038	0.00365726	0.0146855	gi|999999111|ref|Chr1.1|	546803	547312	+	509	peg.482	GO:0003677;GO:0090305;GO:0006313;GO:0004527;GO:0004803;GO:0005524	K07491	proNOG10281	L	IS1541, transposase, partial [Yersinia pestis]	sp|P59697|T200_SALTI Transposase for insertion sequence element IS200 OS=Salmonella typhi GN=tnpA1 PE=3 SV=1
peg.661	271.474	176.041	366.906	2.08421	1.0595	0.00370433	0.014861	gi|999999111|ref|Chr1.1|	738649	739638	-	989	peg.661	GO:0015749;GO:0016021;GO:0005886;GO:0015407	K02057	proNOG14906	R	inner membrane permease of ABC transport system [Yersinia pestis KIM10+]	sp|P44736|RBSC_HAEIN Ribose transport system permease protein RbsC OS=Haemophilus influenzae (strain ATCC 51907 / DSM 11121 / KW20 / Rd) GN=rbsC PE=3 SV=1
peg.74	443.045	291.454	594.635	2.04024	1.02874	0.00372034	0.0149117	gi|999999111|ref|Chr1.1|	69069	70253	+	1184	peg.74	GO:0015407;GO:0005886;GO:0015749;GO:0016021	K10544	proNOG01429	G	sugar transport system permease [Yersinia pestis biovar Microtus str. 91001]	sp|P0AGI6|XYLH_ECO57 Xylose transport system permease protein XylH OS=Escherichia coli O157:H7 GN=xylH PE=3 SV=1
peg.4300	965.308	1323.25	607.368	0.458998	-1.12344	0.00374826	0.0150011	gi|999999111|ref|Chr1.1|	4521833	4522453	+	620	peg.4300	GO:0070476;GO:0070043;GO:0005737	K03501	proNOG06112	M	16S rRNA methyltransferase GidB [Yersinia pestis KIM10+]	sp|A7FPE8|RSMG_YERP3 Ribosomal RNA small subunit methyltransferase G OS=Yersinia pseudotuberculosis serotype O:1b (strain IP 31758) GN=rsmG PE=3 SV=1
peg.1805	176.838	80.1823	273.493	3.41089	1.77015	0.00374943	0.0150011	gi|999999111|ref|Chr1.1|	1929245	1930024	+	779	peg.1805	GO:0006260;GO:0006278;GO:0090305;GO:0004519;GO:0003964;GO:0005524;GO:0043565;GO:0004527	-	proNOG05299	L	transposase/IS protein [Yersinia pestis CO92]	sp|P15026|ISTB_PSEAI Insertion sequence IS21 putative ATP-binding protein OS=Pseudomonas aeruginosa GN=istB PE=3 SV=2
peg.1308	210.579	305.019	116.139	0.380759	-1.39305	0.00375562	0.0150123	gi|999999111|ref|Chr1.1|	1434720	1435076	+	356	peg.1308	-	-	-	-	hypothetical protein YPA_0741 [Yersinia pestis Antiqua]	-
peg.539	3455.87	4600.41	2311.34	0.50242	-0.993034	0.00376076	0.0150192	gi|999999111|ref|Chr1.1|	608057	609397	+	1340	peg.539	GO:0006508;GO:0008237	K03592	proNOG02699	R	peptidase PmbA [Yersinia pestis KIM10+]	sp|P0AFK1|PMBA_ECO57 Protein PmbA OS=Escherichia coli O157:H7 GN=pmbA PE=3 SV=1
peg.2418	40.4127	22.6255	58.2	2.57231	1.36307	0.00376885	0.015038	gi|999999111|ref|Chr1.1|	2541780	2541923	+	143	peg.2418	GO:0016021	-	-	-	hypothetical protein y1655 [Yersinia pestis KIM10+]	-
peg.2371	745.556	498.49	992.623	1.99126	0.993682	0.00377639	0.015042	gi|999999111|ref|Chr1.1|	2486349	2488382	-	2033	peg.2371	-	-	proNOG79476	U	hemagglutinin-like secreted protein [Yersinia pestis KIM10+]	-
peg.10	7651	10215.4	5086.64	0.49794	-1.00596	0.00377666	0.015042	gi|999999111|ref|Chr1.1|	10110	11072	-	962	peg.10	GO:0004794;GO:0030170;GO:0006520	K01754	proNOG04436	E	hypothetical protein YPA_2996 [Yersinia pestis Antiqua]	sp|Q99U50|TDCB_STAAM L-threonine dehydratase catabolic TdcB OS=Staphylococcus aureus (strain Mu50 / ATCC 700699) GN=tdcB PE=3 SV=1
peg.3083	75799.2	100643	50955.9	0.506305	-0.981921	0.00378616	0.0150662	gi|999999111|ref|Chr1.1|	3211037	3213844	-	2807	peg.3083	GO:0006099;GO:0030976;GO:0004591	K00164	proNOG00457	C	2-oxoglutarate dehydrogenase E1 [Yersinia pestis KIM10+]	sp|P0AFG5|ODO1_ECO57 2-oxoglutarate dehydrogenase E1 component OS=Escherichia coli O157:H7 GN=sucA PE=3 SV=1
peg.1839	554.506	365.326	743.686	2.03568	1.02551	0.00379584	0.0150912	gi|999999111|ref|Chr1.1|	1964224	1965609	-	1385	peg.1839	GO:0005622;GO:0018106;GO:0005524;GO:0000155;GO:0000160;GO:0023014;GO:0016021	K07644	proNOG08422	T	putative two-component system sensor protein [Yersinia pestis Antiqua]	sp|P77485|CUSS_ECOLI Sensor kinase CusS OS=Escherichia coli (strain K12) GN=cusS PE=1 SV=1
peg.4599	243.327	155.936	330.719	2.12086	1.08465	0.00381314	0.0151463	gi|999999111|ref|Plas3.1|	33487	33951	+	464	peg.4599	GO:0016740;GO:0016021	-	-	-	unknown [Yersinia pestis]	-
peg.2119	3804.04	5072.03	2536.06	0.500008	-0.999976	0.00385903	0.0153149	gi|999999111|ref|Chr1.1|	2236607	2237356	-	749	peg.2119	GO:0016021	-	proNOG09937	S	protein YdgA [Yersinia pestis]	sp|P77804|YDGA_ECOLI Protein YdgA OS=Escherichia coli (strain K12) GN=ydgA PE=1 SV=1
peg.3255	2803.53	3722.34	1884.71	0.506325	-0.981865	0.0038744	0.0153621	gi|999999111|ref|Chr1.1|	3420616	3421734	-	1118	peg.3255	GO:0006284;GO:0051539;GO:0019104;GO:0003677	K03575	proNOG00657	L	adenine DNA glycosylase [Yersinia pestis Antiqua]	sp|P17802|MUTY_ECOLI A/G-specific adenine glycosylase OS=Escherichia coli (strain K12) GN=mutY PE=1 SV=1
peg.2784	75.1965	45.5401	104.853	2.30243	1.20316	0.00388451	0.0153884	gi|999999111|ref|Chr1.1|	2904042	2904551	-	509	peg.2784	GO:0004527;GO:0004803;GO:0003677;GO:0004519;GO:0090305;GO:0006313	K07491	proNOG10281	L	transposase [Yersinia pestis KIM10+]	sp|P59697|T200_SALTI Transposase for insertion sequence element IS200 OS=Salmonella typhi GN=tnpA1 PE=3 SV=1
peg.342	2254.55	2988.56	1520.54	0.508785	-0.974873	0.00392109	0.0155194	gi|999999111|ref|Chr1.1|	375629	376384	+	755	peg.342	GO:0006744;GO:0102005;GO:0032259;GO:0009060;GO:0005737;GO:0009234;GO:0008425	K03183	proNOG01407	H	ubiquinone/menaquinone biosynthesis methyltransferase [Yersinia pestis Antiqua]	sp|Q1CBG0|UBIE_YERPA Ubiquinone/menaquinone biosynthesis methyltransferase ubiE OS=Yersinia pestis bv. Antiqua (strain Antiqua) GN=ubiE PE=3 SV=1
peg.1870	282.561	182.76	382.362	2.09215	1.06499	0.00393982	0.0155795	gi|999999111|ref|Chr1.1|	1993284	1994120	-	836	peg.1870	GO:0016021;GO:0006810;GO:0005886	K02053	proNOG11761	E	ABC transporter permease [Yersinia pestis KIM10+]	sp|P0AFR9|YDCV_ECOLI Inner membrane ABC transporter permease protein YdcV OS=Escherichia coli (strain K12) GN=ydcV PE=1 SV=1
peg.2457	7678.82	12271.8	3085.86	0.251459	-1.9916	0.00397144	0.0156906	gi|999999111|ref|Chr1.1|	2582478	2584631	+	2153	peg.2457	GO:0006085;GO:0008959;GO:0005737	K13788	proNOG00440;COG0857	C	phosphate acetyltransferase [Yersinia pestis KIM10+]	sp|Q7CJ96|PTA_YERPE Phosphate acetyltransferase OS=Yersinia pestis GN=pta PE=3 SV=1
peg.1375	24.7623	37.5598	11.9648	0.318552	-1.6504	0.00401743	0.0158581	gi|999999111|ref|Chr1.1|	1510171	1510299	+	128	peg.1375	-	-	-	-	hypothetical protein [Yersinia pestis]	-
peg.2120	3508.08	4630.32	2385.84	0.515264	-0.956616	0.00402384	0.0158692	gi|999999111|ref|Chr1.1|	2237596	2238771	-	1175	peg.2120	GO:0009298;GO:0008270;GO:0005975;GO:0004476	K01809	proNOG05905	G	mannose-6-phosphate isomerase [Yersinia pestis KIM10+]	sp|P25081|MANA_SALTY Mannose-6-phosphate isomerase OS=Salmonella typhimurium (strain LT2 / SGSC1412 / ATCC 700720) GN=manA PE=1 SV=2
peg.4095	1029.67	1385.58	673.764	0.486268	-1.04018	0.00402817	0.0158721	gi|999999111|ref|Chr1.1|	4311348	4311893	-	545	peg.4095	GO:0016787	K08312	proNOG03284	F	ADP-ribose diphosphatase NudE [Yersinia pestis KIM10+]	sp|P45799|NUDE_ECOLI ADP compounds hydrolase NudE OS=Escherichia coli (strain K12) GN=nudE PE=1 SV=1
peg.3564	2373.46	3336.53	1410.38	0.422708	-1.24227	0.00405294	0.0159555	gi|999999111|ref|Chr1.1|	3758877	3759221	+	344	peg.3564	-	-	-	-	hypothetical protein A1122_01785 [Yersinia pestis A1122]	-
peg.4074	1195.75	1612.9	778.59	0.482727	-1.05072	0.00406193	0.0159767	gi|999999111|ref|Chr1.1|	4289243	4290427	+	1184	peg.4074	GO:0022891;GO:0055085;GO:0005887	K06141	proNOG18988	G	hypothetical protein y3947 [Yersinia pestis KIM10+]	sp|Q1C2Q4|TSGA_YERPA Protein TsgA homolog OS=Yersinia pestis bv. Antiqua (strain Antiqua) GN=tsgA PE=3 SV=1
peg.1732	287.619	189.646	385.591	2.03321	1.02376	0.00410079	0.0161152	gi|999999111|ref|Chr1.1|	1873390	1875303	-	1913	peg.1732	GO:0016021;GO:0004871;GO:0071111;GO:0007165	-	-	-	hypothetical protein YPA_1212 [Yersinia pestis Antiqua]	sp|P19485|CYA1_RHIME Adenylate cyclase 1 OS=Rhizobium meliloti (strain 1021) GN=cya1 PE=3 SV=2
peg.3540	1430.97	1914.45	947.499	0.49492	-1.01473	0.00411465	0.0161553	gi|999999111|ref|Chr1.1|	3732570	3733781	+	1211	peg.3540	GO:0004121;GO:0006520;GO:0005737;GO:0030170	K01760	proNOG00430	E	cystathionine beta-lyase [Yersinia pestis KIM10+]	sp|P06721|METC_ECOLI Cystathionine beta-lyase MetC OS=Escherichia coli (strain K12) GN=metC PE=1 SV=1
peg.2814	2861.29	4518.64	1203.93	0.266436	-1.90814	0.00414419	0.0162568	gi|999999111|ref|Chr1.1|	2941620	2942114	-	494	peg.2814	GO:0003690;GO:0006355;GO:0051537;GO:0003700;GO:0005506	K13643	proNOG33676	K	DNA-binding transcriptional regulator IscR [Yersinia pseudotuberculosis IP 32953]	sp|A7FFX0|ISCR_YERP3 HTH-type transcriptional regulator IscR OS=Yersinia pseudotuberculosis serotype O:1b (strain IP 31758) GN=iscR PE=3 SV=1
peg.3270	1390.45	1841.04	939.869	0.51051	-0.969988	0.00415267	0.0162757	gi|999999111|ref|Chr1.1|	3441986	3442870	-	884	peg.3270	GO:0047417;GO:0006596;GO:0003837;GO:0050126	K12251	proNOG03220	R	hypothetical protein y3324 [Yersinia pestis KIM10+]	sp|Q93XI4|AGUB_ORYSJ N-carbamoylputrescine amidase OS=Oryza sativa subsp. japonica GN=CPA PE=2 SV=1
peg.2377	670.315	216.26	1124.37	5.19915	2.37828	0.00415698	0.0162781	gi|999999111|ref|Chr1.1|	2501205	2502329	-	1124	peg.2377	GO:0051537;GO:0018620;GO:0018618;GO:0055114;GO:0019439;GO:0005506;GO:0018626	-	proNOG01197	P	dioxygenase subunit alpha [Yersinia pseudotuberculosis IP 32953]	sp|P0ABR8|YEAW_ECO57 Putative dioxygenase subunit alpha YeaW OS=Escherichia coli O157:H7 GN=yeaW PE=3 SV=1
peg.2196	78.9996	47.9547	110.044	2.29476	1.19834	0.00417591	0.0163378	gi|999999111|ref|Chr1.1|	2310288	2310611	-	323	peg.2196	GO:0043565	-	proNOG77178	K	hypothetical protein y2012 [Yersinia pestis KIM10+]	-
peg.2922	660.18	935.792	384.568	0.410955	-1.28295	0.00418144	0.0163449	gi|999999111|ref|Chr1.1|	3054320	3054664	-	344	peg.2922	-	-	proNOG42584	S	hypothetical protein y2914 [Yersinia pestis KIM10+]	sp|P0AD22|YEJG_ECOL6 Uncharacterized protein YejG OS=Escherichia coli O6:H1 (strain CFT073 / ATCC 700928 / UPEC) GN=yejG PE=4 SV=1
peg.453	1852.54	1242.89	2462.19	1.98102	0.986244	0.0042122	0.0164506	gi|999999111|ref|Chr1.1|	511461	515999	+	4538	peg.453	GO:0097264;GO:0016021	-	proNOG72825;proNOG00717	M	Rhs-like core protein [Yersinia pestis KIM10+]	sp|P16918|RHSC_ECOLI Protein RhsC OS=Escherichia coli (strain K12) GN=rhsC PE=3 SV=4
peg.842	2525.76	3385.97	1665.56	0.491899	-1.02357	0.00422334	0.0164796	gi|999999111|ref|Chr1.1|	933697	934209	-	512	peg.842	GO:0003700;GO:0003677;GO:0006355	K15974	proNOG16052	K	transcriptional repressor MprA [Yersinia pseudotuberculosis IP 32953]	sp|P0ACS1|MPRA_ECO57 Transcriptional repressor MprA OS=Escherichia coli O157:H7 GN=mprA PE=3 SV=1
peg.249	855.901	1169.48	542.325	0.463733	-1.10863	0.0042416	0.0165362	gi|999999111|ref|Chr1.1|	274075	274392	-	317	peg.249	GO:0015974;GO:0004309;GO:0008894;GO:0015970	-	-	-	Guanosine-5&apos;-triphosphate,3&apos;-diphosphatepyrophosphatase [Yersinia pestis]	sp|A7FD46|GPPA_YERP3 Guanosine-5&apos;-triphosphate,3&apos;-diphosphate pyrophosphatase OS=Yersinia pseudotuberculosis serotype O:1b (strain IP 31758) GN=gppA PE=3 SV=1
peg.862	373.4	247.777	499.024	2.01401	1.01007	0.00425182	0.0165615	gi|999999111|ref|Chr1.1|	949205	950995	+	1790	peg.862	-	-	proNOG02792	U	membrane protein, C-terminal part of adhesin system component [Yersinia pestis KIM10+]	sp|Q4QNS5|HXUB_HAEI8 Heme/hemopexin transporter protein HuxB OS=Haemophilus influenzae (strain 86-028NP) GN=hxuB PE=3 SV=1
peg.3368	1066.59	709.782	1423.39	2.00539	1.00389	0.00425996	0.0165698	gi|999999111|ref|Chr1.1|	3539893	3542268	-	2375	peg.3368	GO:0030246;GO:0000023;GO:0004558;GO:0032450	K01187	proNOG01374	G	putative glucosidase [Yersinia pestis Antiqua]	sp|Q9F234|AGL2_BACTQ Alpha-glucosidase 2 OS=Bacillus thermoamyloliquefaciens PE=3 SV=1
peg.4574	261.954	59.9674	463.941	7.73655	2.95169	0.00426145	0.0165698	gi|999999111|ref|Plas3.1|	14365	14493	+	128	peg.4574	GO:0003677;GO:0006313;GO:0004803	-	-	-	YPCD1.66 [Yersinia pestis CO92]	-
peg.3433	1539.67	2046.99	1032.35	0.504323	-0.987579	0.00427928	0.0166245	gi|999999111|ref|Chr1.1|	3611138	3612010	+	872	peg.3433	GO:0008961;GO:0005886;GO:0042158;GO:0016021;GO:0009249	K13292	proNOG00206	M	prolipoprotein diacylglyceryl transferase [Yersinia pestis KIM10+]	sp|A7FFD9|LGT_YERP3 Prolipoprotein diacylglyceryl transferase OS=Yersinia pseudotuberculosis serotype O:1b (strain IP 31758) GN=lgt PE=3 SV=1
peg.187	238.327	156.999	319.654	2.03602	1.02575	0.0042862	0.0166262	gi|999999111|ref|Chr1.1|	202024	202245	-	221	peg.187	GO:0043565	K07483	proNOG63178	L	insertion element DNA-binding protein [Yersinia pestis]	sp|Q47309|YI9A_ECOLX Insertion element IS1397 uncharacterized 20.1 kDa protein OS=Escherichia coli PE=3 SV=1
peg.2529	477.843	317.939	637.746	2.00587	1.00423	0.00428724	0.0166262	gi|999999111|ref|Chr1.1|	2660105	2661526	+	1421	peg.2529	GO:0055085;GO:0015288;GO:0016021	-	proNOG08978	M	hypothetical protein y1206 [Yersinia pestis KIM10+]	sp|P75733|CHIP_ECOLI Chitoporin OS=Escherichia coli (strain K12) GN=chiP PE=1 SV=1
peg.924	100.799	62.5267	139.072	2.2242	1.15329	0.00430847	0.0166935	gi|999999111|ref|Chr1.1|	1024018	1024611	+	593	peg.924	GO:0016021	-	-	-	hypothetical protein y0998 [Yersinia pestis KIM10+]	-
peg.3471	341.001	225.675	456.326	2.02205	1.01582	0.00431418	0.0166935	gi|999999111|ref|Chr1.1|	3670565	3671476	-	911	peg.3471	GO:0016021	K02557	proNOG02518	N	hypothetical protein YP_3056 [Yersinia pestis biovar Microtus str. 91001]	sp|Q47154|MBHA_ECOLI Putative protein MbhA OS=Escherichia coli (strain K12) GN=mbhA PE=5 SV=1
peg.2456	6328.01	9759.1	2896.92	0.296842	-1.75223	0.00431592	0.0166935	gi|999999111|ref|Chr1.1|	2581108	2582310	+	1202	peg.2456	GO:0006085;GO:0005737;GO:0006082;GO:0005524;GO:0016310;GO:0000287;GO:0008776	K00925	proNOG01458	C	acetate kinase [Yersinia pestis KIM10+]	sp|Q1C6A1|ACKA_YERPA Acetate kinase OS=Yersinia pestis bv. Antiqua (strain Antiqua) GN=ackA PE=3 SV=1
peg.229	6786.88	10897.8	2675.94	0.245549	-2.02592	0.00432677	0.0167208	gi|999999111|ref|Chr1.1|	255961	257439	+	1478	peg.229	GO:0009099;GO:0004455;GO:0055114;GO:0016853;GO:0009097	K00053	proNOG00405	E	ketol-acid reductoisomerase [Yersinia pestis KIM10+]	sp|Q1CBS1|ILVC_YERPA Ketol-acid reductoisomerase OS=Yersinia pestis bv. Antiqua (strain Antiqua) GN=ilvC PE=3 SV=1
peg.3381	410.936	264.405	557.466	2.10838	1.07613	0.00433973	0.0167563	gi|999999111|ref|Chr1.1|	3555436	3556326	-	890	peg.3381	GO:0009401;GO:0016021	K02747	proNOG07525	G	PTS permease [Yersinia pestis biovar Microtus str. 91001]	sp|P42911|PTPD_ECOLI N-acetylgalactosamine permease IID component OS=Escherichia coli (strain K12) GN=agaD PE=4 SV=1
peg.839	6044.29	8284.53	3804.05	0.459175	-1.12288	0.00436663	0.0168454	gi|999999111|ref|Chr1.1|	929278	930444	+	1166	peg.839	GO:0008173;GO:0003723;GO:0006396;GO:0001510	K03214	proNOG05887	J	putative methyltransferase [Yersinia pestis Antiqua]	sp|P0AGJ6|YFIF_ECO57 Uncharacterized tRNA/rRNA methyltransferase YfiF OS=Escherichia coli O157:H7 GN=yfiF PE=3 SV=1
peg.1514	1003.5	1320.29	686.714	0.520123	-0.943074	0.00439413	0.0169328	gi|999999111|ref|Chr1.1|	1656911	1657537	-	626	peg.1514	GO:0005737;GO:0005886	K07153	proNOG14486	R	hypothetical protein y1798 [Yersinia pestis KIM10+]	sp|A7FH60|HFLD_YERP3 High frequency lysogenization protein HflD homolog OS=Yersinia pseudotuberculosis serotype O:1b (strain IP 31758) GN=hflD PE=3 SV=1
peg.977	10392.8	13801.7	6983.93	0.50602	-0.982735	0.00439695	0.0169328	gi|999999111|ref|Chr1.1|	1079500	1080687	-	1187	peg.977	GO:0055085;GO:0016020	K03585	proNOG01670	V	multidrug efflux protein [Yersinia pestis KIM10+]	sp|P0AE07|ACRA_ECO57 Acriflavine resistance protein A OS=Escherichia coli O157:H7 GN=acrA PE=3 SV=1
peg.4362	18129.7	4211.95	32047.5	7.60872	2.92765	0.0044735	0.0172127	gi|999999111|ref|Plas1.1|	20896	21918	-	1022	peg.4362	GO:0005215;GO:0004519;GO:0090305;GO:0005524;GO:0004527;GO:0006810	-	proNOG76204;COG0715	P	putative periplasmic protein [Yersinia pestis CO92]	-
peg.4573	435.863	127.41	744.316	5.84187	2.54643	0.00447937	0.0172202	gi|999999111|ref|Plas3.1|	13915	14202	+	287	peg.4573	GO:0015074;GO:0003676	K07497	proNOG03798;proNOG44963	L	putative transposase [Yersinia pestis]	sp|P25438|YI61_XANEU Insertion element IS476 uncharacterized 39.2 kDa protein OS=Xanthomonas euvesicatoria PE=4 SV=1
peg.3749	922.011	1220.37	623.657	0.511041	-0.968488	0.00448593	0.0172305	gi|999999111|ref|Chr1.1|	3961790	3962323	-	533	peg.3749	GO:0061077;GO:0000413;GO:0003755;GO:0005737;GO:0005528	K03774	proNOG36312	O	FKBP-type peptidylprolyl isomerase [Yersinia pestis KIM10+]	sp|P0AEM2|FKBX_ECO57 FKBP-type 16 kDa peptidyl-prolyl cis-trans isomerase OS=Escherichia coli O157:H7 GN=fkpB PE=3 SV=2
peg.1824	74.753	38.0242	111.482	2.93186	1.55182	0.0045054	0.0172903	gi|999999111|ref|Chr1.1|	1949159	1950367	+	1208	peg.1824	GO:0005524;GO:0004803;GO:0004527;GO:0006313;GO:0090305;GO:0004519;GO:0003677	K07493	proNOG01270	L	putative transposase [Yersinia pestis CO92]	sp|P55620|Y4PO_RHISN Probable transposase for insertion sequence element ISRM3-like OS=Rhizobium sp. (strain NGR234) GN=NGR_a01970 PE=3 SV=1
peg.2384	258.192	165.892	350.493	2.11278	1.07914	0.00456418	0.0174893	gi|999999111|ref|Chr1.1|	2508222	2509214	-	992	peg.2384	GO:0015749;GO:0016021;GO:0015407;GO:0005886	K10440	proNOG05289	G	D-ribose high-affinity transport system [Yersinia pestis KIM10+]	sp|P36948|RBSC_BACSU Ribose transport system permease protein RbsC OS=Bacillus subtilis (strain 168) GN=rbsC PE=3 SV=2
peg.3649	640.991	863.825	418.157	0.484076	-1.0467	0.004568	0.0174893	gi|999999111|ref|Chr1.1|	3854863	3855258	+	395	peg.3649	GO:0016021	K15977	proNOG35582	S	hypothetical protein YPTB3488 [Yersinia pseudotuberculosis IP 32953]	sp|P42619|YQJF_ECOLI Inner membrane protein YqjF OS=Escherichia coli (strain K12) GN=yqjF PE=1 SV=2
peg.753	1000.79	1329.99	671.589	0.504958	-0.985764	0.00457219	0.0174893	gi|999999111|ref|Chr1.1|	830618	830911	-	293	peg.753	GO:0006414;GO:0003746	K07574	proNOG62157	J	hypothetical protein y0680 [Yersinia pestis KIM10+]	sp|P0AGK6|YHBY_ECO57 RNA-binding protein YhbY OS=Escherichia coli O157:H7 GN=yhbY PE=4 SV=1
peg.132	787.798	523.348	1052.25	2.01061	1.00763	0.00457309	0.0174893	gi|999999111|ref|Chr1.1|	135722	136990	-	1268	peg.132	GO:0035429;GO:0015128;GO:0016021	K03299	proNOG20396	EG	GntP family permease [Yersinia pestis KIM10+]	sp|Q57493|Y092_HAEIN Uncharacterized transporter HI_0092 OS=Haemophilus influenzae (strain ATCC 51907 / DSM 11121 / KW20 / Rd) GN=HI_0092 PE=3 SV=1
peg.3449	537.401	355.846	718.955	2.02041	1.01465	0.00459255	0.0175486	gi|999999111|ref|Chr1.1|	3637628	3638503	-	875	peg.3449	-	-	proNOG03997	S	hypothetical protein y3424 [Yersinia pestis KIM10+]	-
[truncated: 3,264 more rows]
